# Supplementary material for: RNA splicing analysis using heterogeneous and large RNA-seq datasets
Source: Nat Commun. 2023 Mar 3;14:1230. doi: 10.1038/s41467-023-36585-y (PMC9984406; doi:10.1038/s41467-023-36585-y)
Supplement: Supplementary file 4 — Supplementary Data 1 [file 41467_2023_36585_MOESM4_ESM.xlsx]

## Sheet: Supplementary Data  1
#Motif	cer_exc_all_downstream	cer_exc_all_upstream	cer_inc_all_downstream	cer_inc_all_upstream	cer_exc_wChangeIR_downstream	cer_exc_wChangeIR_upstream	cer_inc_wChangeIR_downstream	cer_inc_wChangeIR_upstream	cer_exc_noIR_downstream	cer_exc_noIR_upstream	cer_inc_noIR_downstream	cer_inc_noIR_upstream
AAAAAA	-5.01226	-12.7013	-5.64525	-13.5499	-0.578215	-10.1491	-3.3342	-8.01853	-2.71667	-6.58569	-2.00194	-8.19954
AAAAAC	-1.53433	-0.592306	-2.28455	-2.09024	-2.06563	-1.59196	-1.57667	-1.93988	0.51846	1.94329	-0.963335	-0.966912
AAAAAG	-0.411044	-3.24682	-1.00483	-3.19059	-1.95195	-2.75143	0.101256	-2.50793	1.81778	-1.31685	-1.01302	-1.39977
AAAAAT	-4.95776	-3.72562	-4.19255	-3.2155	-2.33239	-3.58173	-2.98967	-3.38928	-2.51698	-0.713555	-1.50031	-1.05869
AAAACA	0.427134	-0.718218	-0.809902	-1.36789	0.351905	-0.915648	-2.22844	-1.40525	0.903566	2.26572	2.47493	0.243238
AAAACC	-1.60053	-0.149448	-1.90414	-0.72112	-2.23957	-1.00839	-0.800698	-0.683431	-0.827885	0.606996	-1.31991	0.772691
AAAACG	-0.839357	-0.451503	-2.09319	1.58256	0.230488	-1.5933	-0.827538	1.22888	-1.1319	0.706888	-2.54095	0.0866079
AAAACT	-0.0637786	-2.83853	-1.57662	-1.53956	-1.58075	-2.4972	-0.743736	-1.7455	1.18656	-0.135509	-1.51344	0.0600795
AAAAGA	-1.32771	-1.87546	-0.393655	-3.40535	-1.28987	-2.46865	0.220563	-1.99987	-0.31928	-0.0801209	-0.323781	-2.39042
AAAAGC	0.433141	-0.656913	0.522364	0.663066	-0.669126	0.326762	2.37767	1.15423	0.405795	0.0346171	-0.247676	-0.879577
AAAAGG	-0.300466	-0.520672	-2.53102	-2.04956	-1.95346	-0.74351	-2.42183	-1.56706	0.619811	-1.08376	-0.754216	-1.10376
AAAAGT	-1.49852	0.389437	-2.76756	-1.57273	-1.70932	-0.306757	-2.92125	-2.36659	0.131442	0.960779	-1.28164	-0.108682
AAAATA	-4.11977	-4.26268	-3.96592	-2.5138	-2.84793	-3.80023	-3.83977	-3.52756	-2.09757	-0.915926	-0.597377	0.208868
AAAATC	-0.0833325	-2.1688	0.00903216	-1.27883	-1.00789	-1.59723	0.0224469	-0.215406	1.58754	-0.760514	0.895788	-0.61259
AAAATG	-0.806718	-0.13146	0.688734	0.0747075	-0.431615	-1.92274	-1.14711	-1.37077	-1.6013	1.77081	1.28502	0.580922
AAAATT	-4.32157	-3.98	-3.43078	-4.37556	-2.60306	-2.90735	-0.820076	-3.74499	-0.937585	-2.28885	-2.20478	-2.05602
AAACAA	-1.89117	0.0197915	-1.48659	-0.160246	-1.4544	-0.998122	-0.892441	-0.3887	-0.735748	1.7038	-0.0483094	-0.223073
AAACAC	0.044235	-2.11117	0.642188	-1.55412	-0.468359	-1.26876	-0.449307	-1.03238	0.294311	-2.00197	2.26891	-0.486112
AAACAG	-0.952679	-1.41603	-2.74117	-1.97586	0.056454	-1.6172	-2.02454	-1.21567	-0.613184	0.49814	-0.42781	-0.827957
AAACAT	0.83265	0.372134	-0.20244	-0.155429	-0.294694	0.860494	-1.89616	-2.41444	1.14496	0.338045	1.55062	1.97057
AAACCA	-0.0204063	1.15259	0.113782	0.853258	-0.404469	0.507219	-0.0474914	-0.569522	-1.21057	-0.373128	0.589761	1.73899
AAACCC	-2.42298	-1.86369	-2.61066	-1.06938	-1.35633	-0.708365	-1.21567	-0.569522	-1.41889	-1.21057	-1.61719	-1.01916
AAACCG	-2.18376	-0.654761	-1.05113	-0.977399	-1.69836	-0.311109	-1.21062	0.440688	-1.78448	-1.47973	-0.884545	-1.5929
AAACCT	1.48774	-0.784234	-0.625695	-0.704935	0.811115	-2.62793	-1.61358	-0.492997	1.0226	1.56747	0.359915	-0.662626
AAACGA	-0.615304	1.08855	-2.49102	6.93813	-1.27038	-1.42588	-2.11706	6.8713	0.880581	3.01519	-1.3811	1.00178
AAACGC	-0.737905	2.47983	-0.23313	1.23582	-0.312146	-1.44804	-0.0752101	-0.535821	-1.1838	2.69763	-1.02304	2.70658
AAACGG	-0.565994	-0.511959	-1.8294	-1.05113	-1.80144	-0.182433	-0.226098	-1.21062	-0.0135338	0.304229	-1.6693	-0.884545
AAACGT	-1.15282	-0.703633	-1.81652	-0.63947	0.798971	-1.53759	-1.31581	-0.453332	-1.65408	-0.201041	-1.68103	-0.103385
AAACTA	0.487589	-1.72676	-0.158884	-0.499677	-1.58603	-1.20508	0.804977	-0.310332	0.606996	-0.877437	-0.974861	0.0474012
AAACTC	-1.39628	-2.33112	-0.64858	-3.21548	0.483112	-1.68205	-1.66107	-2.11293	-1.6527	-1.43176	-0.185928	-1.53218
AAACTG	0.0501064	-2.42298	0.725067	-0.706276	-0.872346	-1.35633	0.437066	1.02499	0.303685	-0.460376	0.713301	-1.41988
AAACTT	-1.36531	-0.345605	-1.95071	0.293185	-2.40807	-1.76575	-0.482892	-2.00182	1.01624	0.689312	-1.49087	2.68555
AAAGAA	-1.24021	-2.0538	-1.26251	-3.55801	-1.60067	-1.64173	0.185233	-1.32336	-0.382811	-1.07487	-1.58186	-2.77586
AAAGAC	-0.836408	-1.47282	-1.50425	-2.71256	-2.59154	-1.98448	-1.4919	-2.37802	1.27361	-0.283989	-0.507967	-0.828347
AAAGAG	-0.00407998	0.745348	1.23511	-2.73347	0.533129	-0.0105146	3.30299	-2.30022	-0.635658	0.612764	-0.445634	-1.47357
AAAGAT	-2.76037	-2.37218	-0.440056	-2.41607	-1.64052	-0.294694	0.0659816	-0.593911	-1.60039	-3.03317	-0.519398	-2.27185
AAAGCA	2.0545	-1.66801	1.75256	-3.58243	-0.505206	-2.30808	4.32909	-2.61784	1.42929	-0.372334	-1.00005	-2.06354
AAAGCC	1.54193	2.63331	-0.364829	3.1544	0.266778	2.85667	-1.82556	2.94981	0.897676	0.782567	1.60407	0.380699
AAAGCG	1.86135	-1.13441	-0.288569	-0.23313	-1.49185	-1.03122	-1.58166	1.77761	2.19872	-0.523296	1.39168	-1.02304
AAAGCT	0.69727	0.538502	0.218404	1.75218	-0.634065	0.745711	0.0471915	-0.373619	1.12396	0.120109	-0.384317	1.41882
AAAGGA	-0.70386	-1.76961	-0.683796	-3.67057	-1.99464	-1.78334	-0.43124	-2.67972	-0.27336	0.956284	-1.03452	-1.42963
AAAGGC	1.65906	1.97752	-0.20587	0.633032	0.609037	1.02282	1.36907	-0.570921	0.991727	0.147807	-0.952487	0.62356
AAAGGG	-0.0821214	0.863496	-0.957189	-2.21426	1.18441	1.14367	-1.29575	-1.82334	-1.15695	-0.877437	0.209663	-0.396707
AAAGGT	-1.105	-3.46387	-3.81342	-2.74799	-1.29721	-2.80198	-1.42763	-2.08589	0.0763971	-2.28364	-2.72241	-1.87766
AAAGTA	-2.23696	-0.640241	-1.9707	-2.57052	-2.97462	-0.620092	-1.64101	-2.15653	-0.225665	0.202256	-0.404917	-1.67293
AAAGTC	0.334441	1.08	0.941007	-1.54913	0.961635	-1.24195	0.020054	-2.27922	0.0862868	3.16496	1.24066	-0.429292
AAAGTG	-2.54078	-0.641957	-0.255659	-4.26561	-2.58278	-1.11441	-1.20796	-2.956	-0.199554	0.66379	0.986122	-2.12156
AAAGTT	-0.919782	-0.99297	-1.37008	-2.85435	-0.811145	-1.25307	-2.15908	-2.01145	-0.771075	-0.203477	-0.168829	-1.32663
AAATAA	-3.33223	-3.53326	-4.01823	-2.16149	-2.33431	-4.3113	-3.3072	-3.27618	-1.35714	-0.581201	-2.10843	0.450224
AAATAC	-3.81562	-2.43798	-4.48578	-1.3401	-2.3153	-2.5358	-2.9501	-0.540352	-1.2612	0.738504	-2.18513	-0.297838
AAATAG	-2.27491	-2.18229	-2.13285	0.725067	-2.58278	-1.41215	-2.0362	0.900702	-0.420998	-0.687997	-0.837224	1.12157
AAATAT	-1.5348	-3.68072	-0.267492	-3.04687	-2.74741	-3.67074	-1.54387	-2.56709	0.739547	-1.0448	3.068	-0.867358
AAATCA	1.64713	-0.784234	-0.410927	-0.434506	1.23639	-0.683054	-0.496415	-1.68617	1.0682	0.291409	1.12667	0.808337
AAATCC	-0.695311	0.961407	-1.64229	0.572109	-1.80955	0.582628	-1.60125	1.32217	0.602301	0.434427	-1.28142	-0.479262
AAATCG	0.861686	-2.0782	0.722967	-1.8294	-1.54141	-1.11583	-0.855577	-0.814965	0.958987	-1.27308	0.330935	-1.15075
AAATCT	-0.67494	-1.555	-2.06458	-0.762875	-1.92225	-0.88696	0.101681	-0.0559069	1.42346	-0.349872	-1.10753	-0.106306
AAATGA	-1.01713	-3.82442	-0.239292	-3.91354	-1.5559	-3.83424	0.0551336	-3.26607	-0.0882954	-2.49492	-1.08559	-1.70473
AAATGC	0.054041	1.20288	2.0722	3.3647	-0.911488	0.745711	-0.0581647	2.98969	-0.877437	2.05692	1.82383	1.41882
AAATGG	2.31827	-1.40064	0.586088	-1.93059	0.318892	-2.06563	-1.04486	-1.57667	2.04446	0.073063	2.33517	-0.229866
AAATGT	-2.23414	0.931662	0.83883	-0.220992	-1.98571	-1.19381	-3.24904	-0.528392	-1.41078	3.68107	2.52596	0.429682
AAATTA	-2.79389	-3.5085	-2.24084	-5.22347	-1.86319	-3.7691	-1.4567	-3.12711	-0.550815	-0.341516	-0.454347	-3.62057
AAATTC	-2.99838	-0.229112	-1.21411	-0.634279	-1.35633	-0.479134	0.80092	-2.24827	-2.37741	0.373313	-2.0118	0.495877
AAATTG	-0.560756	1.34765	0.535435	0.268587	-0.547392	-0.755895	-0.376869	-0.103565	1.37708	2.37345	1.93286	1.24067
AAATTT	-2.87643	-2.5202	-2.86489	-0.858591	-3.26066	-2.18716	-2.5491	-1.69318	1.08623	-0.590853	-0.976129	1.93187
AACAAA	-1.99239	0.406015	-1.45677	-1.42942	-1.64052	-0.913024	-1.72837	-0.579234	-0.321055	1.11177	-0.16827	-0.966912
AACAAC	-0.362421	-1.37678	0.20234	-2.8286	0.704846	-0.0849965	-0.130274	-2.1578	-0.906419	-0.881529	1.05404	-1.09441
AACAAG	-0.940809	-1.65016	-0.834375	0.417748	-1.34126	-1.66287	-0.168191	0.384267	0.60226	0.0114273	-1.07159	-0.341863
AACAAT	-1.52855	-0.622088	-1.36517	0.158974	-1.31616	-0.49112	-0.0474914	-0.306956	-0.373128	0.168081	-1.47885	0.9346
AACACA	2.03292	-2.70006	-0.37085	-2.55415	0.270035	-1.55872	-0.0867662	-1.49896	1.30312	-0.528796	0.585892	-1.7712
AACACC	1.58509	0.918729	0.132736	-2.2756	1.75531	0.928962	-1.04862	-0.997725	0.821728	-1.41618	1.31082	-1.61733
AACACG	1.95548	-0.410184	0.378357	-0.734568	0.765932	0.773975	-1.10302	-0.364288	-0.246508	-1.3571	-0.732615	-1.7661
AACACT	0.366962	-0.186959	-0.843019	1.96519	0.326762	0.727486	-0.972202	-0.0238302	0.887419	-1.05614	-0.879577	2.79804
AACAGA	-0.477828	-1.93969	-2.73315	-1.07777	-0.960892	-0.731354	-1.68617	-1.26209	0.0361976	-1.03545	-1.92345	1.35761
AACAGC	0.598894	-0.00738343	-1.64229	-0.312009	-0.133062	0.876246	-0.737293	-1.0277	-0.321669	-1.02382	-1.78861	1.41094
AACAGG	0.724417	-0.92756	0.619029	-2.59876	1.28704	-1.5754	0.495568	-2.08589	-1.81081	-1.43862	0.842288	-2.10959
AACAGT	0.112023	-0.851331	-0.752991	-0.186167	-1.25148	-0.669126	-2.12399	0.126838	1.74312	-0.396598	1.29391	-0.908356
AACATA	0.769077	-1.2425	0.772881	-0.270722	1.40107	-0.546882	-0.848687	-0.642688	0.457762	-1.33396	1.88868	1.31838
AACATC	2.20368	3.55399	1.57739	1.62686	-0.235761	2.24809	1.02784	-1.27251	1.45019	1.64846	2.60028	2.78589
AACATG	-2.73232	-2.54427	-1.51926	-1.00771	-1.50415	-0.634065	-1.69508	-1.87629	-1.39972	-2.21882	-0.849038	0.250852
AACATT	1.097	0.0968299	0.409886	1.30244	-2.03031	0.111585	-0.69309	-0.913555	2.58854	0.796656	0.937676	3.10342
AACCAA	1.22949	-0.815812	2.59903	0.376034	1.2501	-1.62227	0.898895	-2.26384	0.3498	-0.041098	2.82471	2.9988
AACCAC	1.53377	-0.0835355	-0.950601	-0.534585	1.434	-0.933399	-0.553395	-1.28206	0.8746	-0.261853	0.193674	0.0940455
AACCAG	0.366962	1.5972	-0.843019	3.64586	-1.22059	0.993686	-0.440595	1.54811	0.887419	0.109304	0.524795	1.897
AACCAT	0.285728	-1.7321	-0.238792	-1.66236	-0.346269	-1.61692	-0.305003	-1.4919	0.130386	-1.11371	-0.0976993	-0.753678
AACCCA	1.89661	0.0869663	-1.77347	-0.0617886	1.87482	0.571116	0.384267	-1.82251	0.897676	-0.311937	-1.80132	-0.254187
AACCCC	-2.14464	-0.470435	-1.80532	0.595426	-1.05578	-0.6891	-0.250323	1.46174	-2.09003	-0.184525	-1.25707	-0.0976993
AACCCG	3.54355	-0.839357	2.68078	-0.986544	4.60959	0.230488	2.78543	-0.827538	0.330544	-1.1319	0.622565	-0.391153
AACCCT	-0.0330122	2.44776	-0.659027	0.968542	0.603166	3.21991	-1.04486	-0.161322	-0.044518	-0.321669	-0.674893	1.50813
AACCGA	1.22599	0.179145	0.682515	0.206323	-1.44804	0.541962	-0.535821	-1.58166	-0.435391	0.330544	0.12689	-0.146551
AACCGC	-0.925412	0.179145	-0.0904836	-0.783461	-1.5933	-0.474945	-0.247469	0.165174	-1.66147	-0.603544	-1.21344	-0.915667
AACCGG	1.86135	-0.654761	-0.288569	1.78912	0.541962	-0.311109	0.165174	4.34672	-1.53763	-1.47973	-1.68478	-0.733006
AACCGT	-0.451503	-1.18583	-0.0904836	0.271194	0.125593	-1.54141	-0.985646	0.739063	-0.0825645	-1.59913	0.736633	-1.07328
AACCTA	0.478033	-0.85458	-1.06491	1.24585	0.376294	-0.277018	-1.48816	0.0380887	-0.833	-0.308418	0.221916	2.03114
AACCTC	0.0238438	-2.36337	-3.5116	-0.240585	-1.14852	-0.601651	-2.06942	-0.440595	0.155538	-1.95525	-3.5153	-0.177391
AACCTG	-0.381264	-0.827558	-1.33488	3.22341	-1.17163	-0.29218	-1.44759	1.68584	-0.760092	-0.533917	-0.0991747	1.22698
AACCTT	2.11602	0.484859	0.684378	0.76647	1.18441	-1.45406	-0.242246	0.26231	2.50478	1.08121	-0.486112	0.571367
AACGAA	1.86135	0.349808	0.206323	0.722967	-0.474945	-1.54141	0.165174	0.739063	2.19872	0.106283	-0.146551	1.03304
AACGAC	5.49563	NA	0.670936	NA	2.5203	NA	0.804486	NA	0.979575	NA	0.482235	NA
AACGAG	-0.925412	-2.03423	-1.34527	-0.0128922	0.125593	-1.64589	-0.985646	0.277982	-0.872017	-0.984975	-1.86347	-1.34066
AACGAT	-2.32392	2.337	-2.68275	2.96943	-1.75029	-1.57671	-1.92803	0.464468	-1.84431	4.74289	-1.56689	0.278417
AACGCA	3.74832	-2.21997	6.15564	-1.37348	3.3977	-1.19529	5.49031	-0.928087	1.53827	-1.96006	2.21785	-0.276686
AACGCC	-0.451503	1.91804	2.00083	-0.927008	-0.733854	0.125593	1.96706	-0.247469	-1.66147	1.49634	0.0866079	-1.86347
AACGCG	NA	-1.42448	NA	-0.350371	NA	-1.57671	NA	0.464468	NA	-1.52311	NA	-1.44136
AACGCT	1.95548	3.10674	-2.75164	0.682515	-0.0380087	-1.44804	-1.79353	-0.535821	-0.246508	0.608949	-1.9487	0.986786
AACGGA	-0.704329	-0.942321	-1.96914	2.18589	-0.0380087	-1.49185	-1.79353	4.53227	-1.72344	0.330544	-0.732615	-0.915667
AACGGC	0.970222	-0.942321	-1.34527	-0.288569	1.84449	-0.474945	-0.247469	-0.708245	-0.0825645	-0.603544	-1.86347	-0.915667
AACGGG	-1.1341	0.182275	-1.37348	0.378357	-0.538867	-0.0380087	-0.928087	0.968485	-0.754134	-0.246508	-1.26963	-1.34066
AACGGT	0.599074	0.0224054	1.23582	-0.0904836	-0.311109	0.125593	0.440688	-1.72382	0.608949	0.706888	0.12689	-0.563417
AACGTA	-0.381588	0.861686	2.18589	2.53006	0.541962	-0.613108	2.78543	-0.0582569	-0.603544	-0.746421	0.622565	3.13936
AACGTC	-1.01948	0.0224054	1.30984	1.1643	-1.41814	0.125593	0.804486	1.96706	-0.226322	-0.0825645	1.47515	0.736633
AACGTG	-0.342638	-1.75843	-2.18562	-1.35614	0.321255	-1.06196	-1.19818	-0.100907	-0.50654	-1.7852	-1.63911	-1.85902
AACGTT	-1.47631	-0.615304	-0.571607	-0.956392	-1.34171	-1.27038	-0.610969	-1.57538	-1.51236	0.301273	-1.48627	0.0498863
AACTAA	4.94011	-0.47813	2.41709	1.97404	0.876246	-1.29205	3.14659	-0.654807	3.44043	0.0799478	1.12818	1.94914
AACTAC	-0.107264	-0.747243	-1.24228	0.709252	-0.745209	-0.235761	-0.391634	-0.887354	-0.0234424	-1.41733	-1.09508	0.913794
AACTAG	0.475402	0.227368	-1.49305	-0.988145	-0.277018	0.024455	-1.68827	-0.623129	0.799346	1.40583	0.206904	-0.457777
AACTAT	-2.36641	-1.51873	-1.95675	0.124089	-2.83564	-1.08597	-2.65765	-0.669101	-0.0939819	-0.253843	-0.329621	2.12427
AACTCA	-0.255497	-0.940809	-1.11083	-2.24301	0.135916	-1.66287	-1.65882	-1.27311	0.526016	0.0114273	-0.850774	-1.80132
AACTCC	-0.100401	-2.54427	-2.45013	-1.00771	0.770339	-1.19394	-1.93215	-0.914551	-1.57	-1.70454	-1.4506	-0.172594
AACTCG	-1.53091	2.39878	0.466761	-0.0128922	-1.03122	3.17775	-0.0752101	-1.10302	-1.84431	-0.984975	0.0646703	1.09152
AACTCT	1.04189	1.29076	0.929113	1.23331	0.339393	1.0857	-0.59946	0.234776	1.07512	-0.1216	0.420887	1.88868
AACTGA	1.09827	-0.964851	2.43381	-1.31198	-0.0689659	0.042362	2.53374	0.0963518	1.9259	-0.331112	1.09868	-0.171768
AACTGC	0.65905	-0.664221	0.180628	1.1788	1.13105	-0.379791	-0.804105	1.33707	0.830713	-0.147116	0.905408	-0.188999
AACTGG	-0.729942	1.55802	-1.70887	-0.610046	0.727486	1.79756	-0.305754	0.067424	-1.35764	0.523463	-1.67058	-1.05931
AACTGT	0.484859	-1.39705	0.334208	-0.434506	-0.565844	-1.79441	-1.26346	1.89335	0.265335	1.05704	0.123513	-1.29304
AACTTA	1.33844	-0.589384	-0.173697	0.684378	-0.133062	-2.49534	-1.31326	-2.08589	2.75823	0.533078	1.50813	2.06506
AACTTC	0.596701	-0.420297	0.709203	0.0874448	0.982066	-0.0421747	-0.654807	0.0211305	0.378363	-0.593609	1.45772	-0.486112
AACTTG	4.15691	-1.07025	0.367773	0.793434	1.38396	-0.859258	0.82194	-0.910987	3.76797	0.100715	-0.429292	2.02716
AACTTT	-1.27765	-0.420032	-0.122509	1.88559	-0.670615	-0.276498	-0.883222	-0.433677	-0.0592661	0.645173	0.772945	2.55707
AAGAAA	1.01449	-1.1776	1.31265	-3.57495	-1.887	-1.01091	1.82967	-2.2651	1.72832	-1.54882	0.523785	-1.75392
AAGAAC	-2.61731	-0.622088	-3.08537	-1.52927	-1.96526	-1.12185	-1.6672	-0.577822	-0.98664	-0.411281	-1.54285	-1.21208
AAGAAG	0.997726	-0.059046	-0.246056	-2.64439	1.95885	0.316146	-0.373953	-0.844257	-0.331112	-0.582598	-1.62126	-2.44955
AAGAAT	-1.23385	-0.72311	-2.18276	1.20391	-1.21599	-1.83451	-0.687667	0.63291	0.140247	2.00449	-2.03184	0.106087
AAGACA	-4.15471	0.477899	-2.59793	-0.834375	-2.90576	-0.376439	-1.92481	-0.168191	-2.00549	-0.283989	-1.0829	-0.341863
AAGACC	-0.553512	-1.15376	-1.4869	-1.7112	-0.234506	-0.682306	-0.374389	-1.41401	-0.473156	-1.42679	-1.51673	-1.21317
AAGACG	1.22599	-0.16207	1.78912	-0.632354	0.825824	1.24351	-0.535821	-0.855577	1.65329	-1.59913	1.84668	-0.37117
AAGACT	-1.85143	-2.06056	-2.3491	-2.97006	-1.53006	-1.29721	-2.30122	-2.17184	-0.818185	-0.719501	-1.3477	-0.974861
AAGAGA	-1.95416	-1.67548	-1.92415	-2.41607	-0.0419957	-1.81088	0.274256	-2.1132	-2.33681	-1.40834	-2.08072	-1.8896
AAGAGC	1.17557	0.278039	1.24645	-1.20665	1.45077	0.912806	0.663144	-2.2113	-1.38784	-1.27172	0.514435	-0.903192
AAGAGG	-1.29442	0.449786	-1.90441	-3.90087	-1.69595	0.633798	-1.97948	-1.74643	-0.56288	0.187405	-0.364691	-3.05642
AAGAGT	-0.880718	-1.17245	-2.50252	-3.02029	-0.196213	-2.12502	-1.72687	-1.8739	-0.774099	0.13833	-0.606957	-1.12858
AAGATA	-2.30263	-0.0648724	-1.80532	-1.72411	-1.05578	0.382891	-1.97297	-2.48944	-1.82684	-0.766683	0.0431545	-0.250763
AAGATC	-0.136679	1.43563	-1.35214	-3.04111	-0.313406	0.502396	-0.463468	-1.6699	-0.749076	0.3498	-0.655153	-2.54762
AAGATG	-1.63555	-2.85213	1.20391	-0.943554	-1.28293	-0.731354	0.63291	1.10666	-1.03545	-2.30209	0.940436	-1.7712
AAGATT	-3.20546	-3.43627	-3.26871	-2.56421	-2.7618	-1.80101	-2.36851	-0.204625	-0.771075	-2.78367	-1.27533	-2.10354
AAGCAA	-2.47995	0.899009	-2.55872	-0.750422	-1.68205	0.727486	-0.95384	-0.0238302	-1.18384	0.149889	-2.14458	0.0672214
AAGCAC	-1.37678	-2.81623	0.496126	-0.949397	-1.16368	-2.18606	2.47459	0.0506137	-0.220974	-0.997466	-1.09441	-1.35254
AAGCAG	1.80803	0.937126	0.166498	-1.40625	0.716099	1.3715	0.925382	-0.658768	-0.479866	-0.112377	0.0216314	-1.50367
AAGCAT	-0.66002	-0.880718	-0.520681	-1.24756	-1.38675	-1.91534	-0.312374	-1.23469	0.216604	0.805017	0.185126	0.0431545
AAGCCA	-0.149448	0.185906	0.122234	-0.797737	-0.141928	0.839443	-0.931499	-1.05877	0.341696	-0.640748	0.117359	-1.14247
AAGCCC	3.49709	3.57869	1.50739	0.854576	1.2501	2.53694	0.577795	2.10972	2.06682	0.799346	-0.00283564	0.206904
AAGCCG	2.84209	1.70232	-0.0128922	-1.49574	0.765932	2.31221	-1.10302	-1.40383	1.23043	-0.0135338	1.09152	-1.15075
AAGCCT	-0.486267	2.81978	-1.14424	0.906974	-0.29218	4.66073	0.356817	0.308774	-0.24965	1.11429	-0.879577	-0.90162
AAGCGA	-2.27968	-1.95593	-1.92849	-1.35703	-1.9969	-1.9969	-0.722465	-0.218184	-1.04539	0.0332239	-2.03008	-1.14196
AAGCGC	0.182275	-0.704329	0.378357	-1.96914	0.765932	-0.84195	1.65899	-1.10302	-0.984975	-0.246508	-0.732615	-1.34066
AAGCGG	1.88544	-1.31082	0.271194	-1.87717	2.17181	-0.639706	-0.855577	-1.0337	0.958987	-1.43665	1.03304	-1.3811
AAGCGT	0.349808	-0.511959	-1.98767	-1.78888	-1.54141	0.575532	-0.855577	-0.559611	0.106283	-1.78448	-1.77538	-1.45782
AAGCTA	-0.583719	-2.17342	-0.728772	0.018762	-1.8828	-1.69141	-0.61367	-0.95653	-0.551251	-1.30627	-0.27857	0.667353
AAGCTC	-0.340869	-0.736685	-1.88255	0.402587	0.202561	0.0635954	-0.238242	0.365284	-0.640748	-1.06929	-1.62416	-0.534726
AAGCTG	0.701605	2.03873	1.2149	-0.186167	1.43727	2.53384	0.698337	-0.62344	-0.33807	1.47565	-0.174653	-0.0274495
AAGCTT	0.824469	0.811373	0.945457	-0.530315	0.0778703	0.618441	-0.374389	-1.26346	-0.186221	1.08121	1.08212	0.795295
AAGGAA	-0.634311	2.38532	5.78263	-3.15005	-1.60399	0.592639	10.1398	-2.00182	-0.273607	0.47268	-0.285967	-2.30887
AAGGAC	0.345119	-1.19468	-1.16089	-4.50823	-1.27137	-1.29205	-1.0583	-2.60804	1.5705	-0.815297	-0.185928	-2.71937
AAGGAG	-0.930991	0.466729	-0.690864	-2.39055	-0.650086	-0.725206	0.834073	-1.4376	-0.739638	1.58972	-1.38733	-2.09695
AAGGAT	-2.04077	-1.80074	-2.88669	-0.386228	-0.512945	-1.15799	-1.72001	-0.500574	-1.58956	-1.36642	-1.83171	0.34744
AAGGCA	-0.269741	-0.420297	-0.78544	-0.658722	-0.911488	0.877762	0.194003	-0.505623	0.47098	-1.43862	-1.06287	-0.486112
AAGGCC	0.663809	0.783781	0.428583	-1.80547	1.02505	-0.468359	2.05065	-0.737293	-0.184525	-0.629658	-1.39416	-1.78861
AAGGCG	-2.46984	1.06888	-1.01953	-0.404141	-1.13454	1.56987	0.23238	0.277982	-2.32663	-0.984975	-1.54829	-0.732615
AAGGCT	0.64988	3.00242	-3.28781	-0.336874	0.811115	0.202235	-1.35257	0.702636	0.185164	-0.321669	-2.62807	-0.520632
AAGGGA	2.07568	-0.529401	1.90899	-3.73737	1.57734	-0.455298	0.844757	-1.36523	-0.218098	-1.78837	1.78188	-2.5566
AAGGGC	1.70821	-0.340869	-0.500051	-0.0228686	2.88461	-0.43432	0.41465	-0.51175	-0.0136786	0.529278	-1.02782	-0.179082
AAGGGG	1.10177	2.29301	-1.88307	0.906974	4.23285	1.15788	-0.788337	2.49684	-1.54211	0.529278	-0.728262	-0.179082
AAGGGT	0.110322	0.0667366	-1.43369	-0.634015	1.13105	0.793293	-2.22864	-0.146621	-0.997466	-1.08793	-0.599891	-0.655153
AAGGTA	-1.29549	-2.45041	-2.71256	-2.40229	-0.0548301	-1.52264	-1.82556	-2.22864	-0.579405	-1.60686	-1.07159	-1.35254
AAGGTC	-0.815812	-0.501512	-0.819349	-0.903483	-1.62227	-0.175386	-1.66107	-1.93311	-1.00806	-0.609993	0.610253	-0.192608
AAGGTG	-0.0442523	-1.88464	-4.21265	-2.29602	0.421999	-0.602445	-2.15856	-1.41748	0.491328	-1.43176	-3.21174	-1.94045
AAGGTT	-0.723504	-1.62074	-3.17734	-2.35241	-0.811557	-1.36282	-2.23297	-1.92592	0.330487	-1.26333	-1.60586	-1.08721
AAGTAA	0.694697	-0.598323	-0.821301	-2.13882	-1.45415	0.543953	-0.0867383	-2.3117	0.737522	-0.362675	-0.576481	-0.955162
AAGTAC	-1.11914	-0.710501	0.908903	-1.27238	-0.629992	-0.175386	-0.230436	-0.631002	-0.113638	-0.958133	0.776725	-1.33922
AAGTAG	-0.149448	-2.05054	0.122234	-2.92867	-0.719571	-1.79227	0.0607731	-2.32767	0.0763971	-0.877437	1.20958	-1.95108
AAGTAT	-0.210013	0.965367	-0.912261	-0.440002	-1.32656	-0.141928	-1.07941	-1.42763	1.42929	1.40289	0.449444	1.20958
AAGTCA	-1.105	2.3256	-0.299443	-0.329904	-1.29721	0.507219	-2.17184	-2.39663	-0.188902	1.86004	0.991135	1.04945
AAGTCC	-0.505295	-0.762103	-0.342458	-0.471687	-0.862942	-1.93278	0.534034	-0.391634	-0.945494	0.340175	-0.634582	-0.196882
AAGTCG	0.861686	-1.14763	1.62651	-2.75164	0.315199	-1.64589	0.739063	-1.79353	0.106283	-0.246508	-0.37117	-1.9487
AAGTCT	2.9323	-0.113628	1.59649	1.73161	3.08204	-1.57324	-0.0105464	1.14411	2.01985	1.33809	1.97665	0.708469
AAGTGA	-4.08643	-0.995826	-2.75107	-4.29779	-2.27089	0.12096	-3.10614	-3.01463	-3.04582	-0.61048	-0.966912	-2.66561
AAGTGC	-1.85143	-3.0073	-0.993628	-4.19965	-0.29218	-2.61477	-0.174791	-2.28476	-2.23952	-1.34998	0.290733	-3.0697
AAGTGG	1.10177	-0.418963	1.33813	-1.3462	-1.28293	0.64759	1.34353	-0.0777138	2.76447	-0.782124	1.77478	-1.35402
AAGTGT	-0.937438	-0.10785	1.32328	0.357614	-2.07225	-1.20508	0.222908	-0.310332	0.0361976	-0.0683868	0.5982	1.37972
AAGTTA	-3.41944	-1.37603	-4.06249	-2.55066	-2.5358	-1.99476	-2.06911	-2.3117	-1.8307	0.155538	-2.6056	-0.741817
AAGTTC	-0.0618482	-1.90168	0.824376	-1.27226	-1.10807	-2.18606	0.0860312	-0.234293	0.521853	-0.388073	0.361821	-0.599891
AAGTTG	0.433141	1.29076	-0.327873	-0.301456	-0.669126	0.454975	0.877115	-0.848687	-0.129134	2.77521	-0.68813	1.17312
AAGTTT	-1.89117	-1.95492	0.369861	-1.24562	-1.4544	-1.39812	-1.09722	-2.7849	-0.954746	-0.453621	0.492652	-0.00260861
AATAAA	-1.38667	-2.93986	-2.03145	-2.35974	-0.89114	-3.60636	-1.60324	-3.2217	0.538945	-0.248222	-0.47197	-0.0800615
AATAAC	-2.30263	-2.20542	-3.47859	0.165103	-1.62882	-2.90184	-2.71124	-0.694104	-1.30047	0.330487	-2.34059	0.426783
AATAAG	-1.82866	-2.21982	-2.36308	-1.70503	-2.20186	-3.03014	-1.23469	0.0607731	0.278645	-0.719501	-2.34059	-1.84864
AATAAT	-3.36327	-0.916962	-3.08847	0.441056	-1.90512	-3.12112	-3.47854	-1.61525	-1.63796	1.61026	-0.634006	2.5481
AATACA	-4.07451	-2.1914	-2.61895	-2.95149	-2.17699	-1.74939	-1.33995	-2.74829	-2.56256	-0.0480882	-0.67174	-1.22001
AATACC	1.11116	-1.63522	-0.285547	-0.856986	1.32556	-1.14107	-1.04862	-0.0516333	0.0322357	-1.1143	-0.964376	-0.196882
AATACG	-1.1341	-1.14763	-2.33185	0.378357	-0.538867	-1.64589	-1.49189	0.277982	-0.754134	-0.246508	-2.26257	1.09152
AATACT	-0.00407998	-1.12245	-2.99804	1.3124	-1.36962	-1.36282	-1.83329	1.4374	1.11213	1.50355	-2.09033	0.0518961
AATAGA	1.46466	0.0592851	1.69374	-0.239421	-0.49112	-0.317426	0.776508	-1.4919	1.03712	0.676778	0.696081	0.474877
AATAGC	-0.163008	-2.70528	-1.11636	-0.950601	0.0635954	-2.02544	-3.20904	-0.883539	0.204913	-0.890787	0.776725	-0.387765
AATAGG	-2.1718	-3.20109	-1.90723	-0.865789	-1.37476	-2.10297	-0.305003	-1.25144	-0.499435	-2.43359	-1.65346	-0.696091
AATAGT	-2.77661	-3.16805	-2.7814	-1.07406	-1.91534	-1.9553	-1.72687	-0.312374	-1.03728	-1.61125	-1.47377	-0.889898
AATATA	1.22868	-3.23393	0.523681	-2.31326	-0.214758	-2.06626	-1.11291	-1.758	3.28745	-0.947036	2.69538	-0.703017
AATATC	-0.545459	0.219444	-0.610046	0.0650425	-0.629992	-0.283198	1.25886	-0.826157	-0.432188	0.523463	-1.05931	0.252144
AATATG	-3.13902	-2.15374	-1.83508	1.15585	-2.5358	-1.99476	-0.540352	0.35335	-1.36357	-0.621782	-0.490151	1.17829
AATATT	-2.72983	-4.39046	-0.00675158	-3.93332	-3.01074	-4.07897	-1.12007	-2.4081	0.330605	-0.876368	1.94748	-1.84452
AATCAA	-0.163008	-1.7456	0.740131	-1.72758	0.757183	-2.34496	0.067424	-2.1528	-1.38784	0.529278	1.82589	-0.419928
AATCAC	-1.0093	-0.189589	-2.01473	-0.710511	-1.97317	-1.483	-1.66107	-0.652454	0.925861	1.1686	-0.451321	0.510943
AATCAG	1.79805	-0.584086	-0.739323	1.44393	1.71072	0.609037	-0.0105464	1.0779	1.07512	-2.1222	-0.0976993	1.35508
AATCAT	-0.998204	-1.26574	-0.993628	0.982845	-1.22059	-1.5754	-1.50381	-1.29575	0.318884	0.81475	0.290733	1.60121
AATCCA	0.0667366	-0.831965	1.34082	2.41709	-1.05121	-0.993008	-0.146621	0.256696	0.945205	0.693204	1.01891	3.10746
AATCCC	-4.37636	-0.657269	-5.48961	-2.76909	-3.09307	0.00744694	-2.71154	-1.4919	-2.59697	-1.41213	-4.06669	-2.22794
AATCCG	2.337	-0.027843	-0.350371	1.78912	-1.57671	-0.311109	-1.48854	2.39371	2.65422	-0.435391	0.278417	0.12689
AATCCT	-1.88464	1.65906	-1.37656	1.11397	-0.872346	-0.407967	-0.490205	1.36907	-1.43176	0.368942	-1.73631	1.09868
AATCGA	-0.16207	-1.18583	0.271194	-1.08413	-1.54141	-1.54141	-0.0582569	-0.855577	0.106283	-1.59913	-0.37117	-0.37117
AATCGC	-2.81674	-2.09323	-1.75465	-2.64651	-1.94944	-0.906478	-1.65493	-2.29234	-1.51236	-1.65408	-1.02663	-0.821113
AATCGG	-0.704329	-1.92741	-1.18664	-1.98286	-1.64589	-1.75029	-1.10302	-1.31043	0.491959	-1.1838	-0.124571	-1.02304
AATCGT	2.86173	0.496314	0.67823	0.746041	-1.42588	0.125593	-1.41462	1.22888	-1.41555	-0.0825645	1.00178	0.736633
AATCTA	-0.262639	-0.781985	-0.238909	1.19607	-0.743932	-1.16368	0.0860312	0.312808	0.856338	1.43041	-0.188999	1.08116
AATCTC	0.824469	-0.231455	-1.79094	0.261233	-0.546882	-0.698047	-0.374389	-0.44442	1.53539	-0.283989	-1.75299	-0.585105
AATCTG	-0.274297	-3.41519	0.619404	-2.13443	-1.12185	-1.59723	1.58911	-2.37256	0.747443	-2.83681	-0.257997	-0.992499
AATCTT	0.26751	-2.32663	-0.776523	-0.445091	-2.72599	-1.2589	-0.431259	-1.2738	2.51212	-0.0480882	0.803884	0.820338
AATGAA	-0.895687	-0.0240323	1.01106	-1.13911	-1.51871	-1.39812	-0.540352	-0.905139	0.50494	0.350512	1.24067	-1.49236
AATGAC	-0.896962	-0.213529	-1.55233	2.23515	-1.21809	0.128545	-0.686115	0.256696	-0.945494	-0.680412	-1.97763	1.69369
AATGAG	-2.09177	-3.07653	-1.48042	-3.26482	-1.28293	-1.29407	0.159161	-1.5967	-0.782124	-2.34354	-1.56261	-2.66561
AATGAT	-2.6976	-2.79387	-0.861679	-3.67861	-3.03014	-2.63441	-0.435363	-3.4865	-0.454202	-0.579177	-1.19331	-1.23915
AATGCA	-1.77248	-1.47282	0.763342	1.20033	-0.35413	0.588387	0.528063	0.108038	-1.19027	-0.874822	-0.807763	-0.098621
AATGCC	1.43563	-1.3395	2.59903	-0.0899767	0.128545	-1.53006	1.21999	-0.440595	1.03661	0.603152	1.97644	-0.411453
AATGCG	-0.511959	-0.673949	-0.682259	1.17474	-0.182433	-1.54141	1.39343	1.53638	-1.08824	-1.59913	-1.45782	0.330935
AATGCT	0.832576	0.264443	2.13942	5.97805	-0.0548301	-0.214333	-0.44442	2.6401	-0.579405	0.879072	3.06352	4.04036
AATGGA	1.04954	-2.78138	-0.240585	-1.62902	1.87412	-2.89019	-1.23801	-1.39016	0.0346171	-1.1318	1.46104	-0.369065
AATGGC	-1.12245	0.0966871	-1.47286	-1.57354	0.143273	-1.71759	-1.14977	-1.48283	-2.09339	1.07512	0.507538	-0.616286
AATGGG	1.20288	2.40678	-0.153523	-1.52571	-0.157946	1.62604	-0.373619	1.36907	0.396797	1.61451	-0.175925	-1.97807
AATGGT	0.0869663	-1.86369	-0.807956	1.14905	-0.655466	-1.62005	-1.03238	-0.308507	1.37809	-1.48971	0.673513	2.65837
AATGTA	0.441393	2.21108	1.18806	1.41028	-0.960892	-0.697101	-1.68617	1.91151	2.3331	2.87692	2.2793	0.969968
AATGTC	0.65905	-0.795983	0.664925	0.926357	-0.195795	-1.75258	0.33552	-0.577822	1.44011	-0.411281	-0.0981248	0.9346
AATGTG	-1.94033	0.125516	-0.126131	0.100724	-1.99055	1.39417	-1.14545	-0.431259	-1.08326	0.383273	0.733348	0.803884
AATGTT	-0.21556	-1.32222	1.90003	-0.0152023	-0.586557	-1.28848	-0.989011	-0.29699	0.47268	1.59747	2.86392	0.321642
AATTAA	-0.203495	-1.66366	-0.806259	0.445294	-1.25219	-3.2374	-1.1046	-0.0815458	0.545024	1.22678	-0.280569	0.59646
AATTAC	0.732096	-0.231455	-0.136273	-2.39953	-0.569579	-0.376439	-1.0583	-1.54934	1.5705	0.0114273	0.34486	-0.585105
AATTAG	-3.97314	-1.92645	-4.91254	-2.82279	-2.83134	-2.43433	-3.15985	-1.71132	-1.64074	-0.273881	-2.84631	-1.28089
AATTAT	-1.8869	-0.748114	-0.84302	-2.0977	-1.14223	-1.61697	-0.859844	-2.033	-0.611408	1.55671	1.384	-1.32683
AATTCA	2.03873	0.112023	2.08113	-0.894698	-0.377948	0.204409	0.126838	-1.8739	1.47565	-0.396598	0.853458	0.192777
AATTCC	-1.17004	-0.397157	0.664925	-0.53583	-1.19093	-0.746968	-0.234293	1.0779	-0.388073	1.30312	0.403642	-0.696091
AATTCG	-1.39932	-0.16207	-0.508746	0.271194	-1.5933	0.315199	0.490708	-0.0582569	-0.0825645	-0.746421	-1.21344	-1.77538
AATTCT	0.0662723	0.0205092	-1.81831	0.0527011	-1.51953	-1.71257	-0.874767	-1.22214	0.379326	0.851702	-0.513948	-0.631576
AATTGA	-0.26689	-0.593523	-1.07777	-1.49985	-0.179776	-1.20508	-1.02521	-1.57117	0.484518	0.740664	0.106087	0.0474012
AATTGC	-0.62582	-0.119853	2.78097	-0.397525	-0.619157	-0.642299	0.256696	-1.77094	1.72342	0.676778	3.10746	0.474877
AATTGG	-1.91124	-0.659476	-1.02994	-1.4067	-1.29205	-0.6891	-0.654807	-0.59946	0.0799478	-0.184525	-2.22794	-0.616286
AATTGT	-0.753865	0.0743228	2.1168	0.330509	-0.0202063	-0.879269	0.111073	-0.598293	0.673751	0.202256	3.52508	1.46343
AATTTA	-2.72993	-1.54184	-2.21824	0.687919	-2.21361	-1.86953	-2.09542	-0.0144757	-0.903501	1.10347	-0.666567	1.9189
AATTTC	-1.43642	0.881526	0.727329	-0.375182	-1.18093	-0.967049	0.232265	-0.486141	-0.0898032	1.50215	0.609121	0.152769
AATTTG	-1.90614	-2.22662	-0.395462	-1.15735	-3.18079	-0.990808	-1.39413	-1.05948	1.77247	-0.846118	1.61531	0.28387
AATTTT	-2.95261	-2.53564	-4.60176	-0.534874	-3.20881	-3.40626	-4.15641	-1.41643	0.986195	1.85836	-1.51911	1.91321
ACAAAA	-4.56579	-1.73042	-4.9772	-2.86989	-2.58215	-3.18125	-3.13892	-2.74065	-3.07692	-0.254859	-3.28273	-1.28164
ACAAAC	-0.602518	1.22004	2.01071	2.2285	-0.152467	1.10213	-0.802513	1.02784	0.321398	-0.18839	2.42409	1.58839
ACAAAG	1.98498	0.824469	1.00674	-2.24701	0.0710087	1.015	-0.587677	-0.374389	1.05441	0.674587	3.0463	-1.98925
ACAAAT	-2.00439	-1.41775	-2.02973	-1.84495	-1.95346	-1.60034	-0.873609	-1.54971	-1.50903	-0.331112	-1.3385	-1.00005
ACAACA	-0.591353	-2.8553	2.62695	-2.41652	-1.37103	-1.57324	1.2961	-1.90626	-0.143694	-2.2504	2.62409	-1.44041
ACAACC	-0.404149	1.90038	0.309094	1.0313	-0.753626	2.35514	0.534201	0.548722	0.928951	0.894642	0.122818	0.668317
ACAACG	0.179145	1.86135	1.19611	-2.26814	-1.49185	1.55887	1.03859	-1.58166	0.330544	1.26463	-0.146551	-1.68478
ACAACT	3.21556	-0.07367	1.37399	-0.285547	4.49793	0.46607	-0.217558	-0.310409	0.526962	-0.36251	2.77076	0.335739
ACAAGA	-1.60468	1.32182	-0.405636	1.66831	-2.06042	-1.25668	-1.18837	1.75762	0.130386	0.8746	0.68018	-0.678484
ACAAGC	-0.85458	-1.41694	-1.10178	0.491559	-0.679012	0.838218	-0.307183	-1.41163	-1.04693	-1.1143	-1.00925	1.30011
ACAAGG	-0.695311	0.0822051	-0.826405	-3.28072	-0.133062	0.202507	-1.60125	-2.51634	-0.0136786	-0.619268	0.493747	-1.97763
ACAAGT	1.37938	-1.03811	0.941007	1.50739	0.203621	-0.993008	-0.305474	0.256696	0.782567	-0.337008	0.667353	1.41094
ACAATA	-1.17004	-0.0493655	-1.43369	0.434266	-1.19093	-1.01931	-0.804105	-0.570921	-0.388073	1.27329	-0.599891	0.314657
ACAATC	0.149821	1.60529	-0.423957	4.35763	0.302329	-0.822648	-0.021266	4.32034	0.321398	1.11184	0.360238	2.85458
ACAATG	0.817198	-0.292524	-2.67723	-0.719034	1.9978	-0.933399	-0.706603	0.020054	0.693204	0.434427	-2.54762	0.0940455
ACAATT	-0.381264	-1.47422	-0.726789	-3.98841	-2.42114	-0.269773	-1.98418	-2.78923	0.674587	-0.8225	-0.335434	-1.89183
ACACAA	0.942107	-1.50159	0.115519	-1.79145	-1.10807	-1.67037	0.0860312	-0.826157	2.52876	0.204913	1.73887	-1.58389
ACACAC	-0.880197	1.76623	10.9223	9.27556	-1.13895	2.43165	3.29451	9.06103	-0.937648	1.11429	-0.520632	6.56461
ACACAG	-1.49772	-0.893509	-2.82279	-2.5106	-0.620092	0.261527	-1.26611	-1.86135	-1.22616	-0.676208	-2.84907	-2.28352
ACACAT	1.08381	-1.49357	3.13612	0.0972453	-1.42011	-1.83384	0.487073	0.627023	0.267492	-0.664063	4.08801	1.07368
ACACCA	-1.51873	1.79736	-2.02065	0.018762	-1.76397	0.582628	-0.377933	0.345582	-0.253843	0.0862868	-1.46528	-1.05257
ACACCC	2.58853	-0.0618482	0.671112	0.647162	2.43193	0.34849	0.003982	1.02431	1.10014	-1.48505	-0.27857	-0.464409
ACACCG	-0.944046	1.51218	-1.49574	-0.795391	-1.11583	0.765932	-0.226098	-1.10302	0.616237	0.491959	-1.6693	-0.732615
ACACCT	-0.786485	-0.438406	-1.00224	-0.142236	-0.141928	0.467628	-0.435363	-1.08901	-0.454202	-1.30216	-1.41175	0.905408
ACACGA	-0.027843	-0.925412	0.12921	0.327778	-0.311109	-1.5933	0.440688	-0.247469	-0.435391	-1.66147	-1.5929	-0.563417
ACACGC	4.66501	1.91804	1.691	2.00083	3.59268	0.985039	1.91201	1.96706	-0.603544	-0.0825645	-0.146551	-1.21344
ACACGG	0.568161	-1.31185	1.84087	-1.17627	1.6266	-0.434572	2.12937	-0.927023	-1.27308	-1.72083	0.404881	-1.35476
ACACGT	-0.963062	2.16677	0.885157	0.271308	-0.639706	2.51365	0.0496671	1.13303	-1.43665	-0.857343	-0.427108	-0.427108
ACACTA	4.44794	1.12102	0.469735	4.72854	1.08193	0.66845	-1.0216	2.86251	2.15338	0.305554	1.38396	2.39936
ACACTC	2.10737	2.10795	3.14022	3.45619	0.862511	2.90992	2.47488	1.05065	0.85213	0.330644	1.1885	2.13817
ACACTG	1.33844	1.08773	2.27396	0.746398	-0.133062	3.36901	1.27861	0.0753263	1.83426	-1.86385	1.00094	0.426783
ACACTT	0.366962	-1.09665	-0.0899767	-1.40489	-0.29218	-0.34882	-0.972202	-1.29575	0.603152	-1.15695	0.992919	0.905438
ACAGAA	-1.94975	-1.31631	-3.14961	-0.845119	-1.65583	-0.247351	-2.49067	0.114829	-0.0287095	-1.36357	-2.1631	-0.490151
ACAGAC	0.16363	-2.44824	1.77389	-2.70308	-0.746968	-1.79639	1.0779	-0.910987	-0.253843	-1.04703	1.09868	-2.22551
ACAGAG	-0.656554	-2.41527	-1.80352	-4.06799	0.167476	-0.793686	-1.34829	-3.57968	-2.52411	-2.50561	-0.826036	-2.14674
ACAGAT	-0.903393	-1.37382	-2.99804	0.551099	-0.554158	-1.29205	-2.53369	-0.096742	0.113395	-0.815297	-1.88474	1.70343
ACAGCA	1.30114	1.04189	-0.386228	1.09596	2.39487	1.71072	-0.24628	0.578367	-0.278582	-0.814346	-1.22005	1.71735
ACAGCC	2.67105	1.69954	-1.75656	1.22988	0.799339	1.18491	0.620426	1.35278	0.830713	-0.363418	-1.35254	-0.451321
ACAGCG	0.946213	-0.806087	1.17355	-1.45889	1.6266	1.08921	-0.226098	-1.65493	0.616237	-1.51236	0.404881	-1.02663
ACAGCT	0.597861	0.901003	-2.10282	-1.78665	0.208924	1.8175	-0.9916	-1.44754	-0.460376	-0.984647	-1.61719	-1.0829
ACAGGA	1.74636	-0.0204063	-1.72411	-2.69623	1.87595	0.203323	-0.437628	-2.39663	-0.218098	-0.373128	-1.60586	-1.93854
ACAGGC	0.797621	-1.3315	-0.675121	-5.28141	1.19917	-1.33255	-1.73584	-2.24545	-0.528796	-1.51853	0.314674	-3.95334
ACAGGG	-1.47635	-0.453737	-2.99002	-2.86575	-0.341468	-0.82598	-1.72541	-2.30022	-1.68331	-1.13503	-2.13223	-1.88474
ACAGGT	-1.58278	0.372406	-2.97006	-2.20582	-1.58603	0.444492	-1.92377	-2.18463	-1.7807	-0.433266	-2.28553	-1.31503
ACAGTA	0.147165	-3.03669	-0.625695	-1.06938	-1.31616	-1.31616	-1.09155	-1.8746	0.464311	-1.48971	-0.0997753	-1.01916
ACAGTC	1.4779	0.111016	2.41704	0.106261	-0.0296126	-0.349352	-0.808616	0.288367	1.32771	-0.38706	3.24586	0.102516
ACAGTG	-1.65048	0.97748	-2.47408	-2.53102	-1.50415	2.93923	-1.48444	-0.873609	-0.27336	-0.799418	-1.59098	-1.92279
ACAGTT	-0.360981	-0.210013	-1.17874	-0.379297	-1.05277	-1.87413	-1.31456	0.0963518	1.42929	0.926321	-0.378839	0.0353029
ACATAA	-0.940809	-0.0232992	-0.0517981	1.11397	-1.01966	-0.746968	-0.720649	-0.960268	0.306844	0.368942	-0.341863	4.17544
ACATAC	2.05903	0.095443	0.551019	-1.00996	0.46607	0.704846	0.427804	-0.84346	1.21647	-0.143694	-0.314319	0.112018
ACATAG	-0.0232992	-2.36104	-0.865789	-2.60361	0.270035	-1.43721	-1.5426	-1.93215	-0.565235	-1.28032	1.35508	-1.68911
ACATAT	-0.144976	-0.723504	0.512457	-0.416192	-1.53006	-1.40878	-0.174791	0.58828	0.887419	0.0561946	-0.177391	-0.0249146
ACATCA	0.676983	2.34764	2.05894	-0.593337	-0.682306	0.34849	3.02185	-0.852247	0.267492	1.52531	1.57692	-0.188999
ACATCC	1.2401	0.478033	0.404391	1.40114	-1.37103	1.22084	0.939505	1.05065	1.38176	0.330644	0.112018	0.541293
ACATCG	3.32393	0.861686	1.30984	-0.632354	-0.105326	2.17181	0.804486	-0.0582569	2.18547	-1.59913	-0.510685	-0.37117
ACATCT	1.06386	3.24745	1.83682	2.08373	-0.752761	1.5358	1.40281	-1.0583	1.4068	1.5705	1.50684	2.9988
ACATGA	-1.7321	0.473567	1.02541	0.263637	0.00744694	-0.313406	-0.93384	-0.146621	-2.00896	1.28406	1.45772	0.739895
ACATGC	-0.136679	0.404907	2.59753	0.0518711	-1.42011	0.876246	2.07131	-0.0644039	0.606349	0.00639578	1.85593	-0.00283564
ACATGG	-3.68522	-1.3094	-2.6684	-2.91499	-1.17781	-0.35413	-0.324584	-1.15499	-3.13528	-2.47595	-2.42129	-2.50155
ACATGT	-0.523121	1.62343	1.00115	-1.55264	0.203323	1.32548	0.735555	-2.5976	0.743457	1.3811	0.359915	0.674299
ACATTA	1.47213	-0.163008	1.27895	3.27171	-2.10297	-0.283198	0.495568	1.55673	0.991727	0.523463	0.842288	2.61276
ACATTC	3.3816	-2.36337	1.54604	-0.993628	0.993686	-0.601651	-0.61367	-0.174791	4.07264	-1.38672	2.98479	-1.3477
ACATTG	1.64887	-1.14377	1.55877	0.619404	2.3334	-1.12185	-0.0760408	-0.306956	0.359409	0.168081	1.24569	1.41164
ACATTT	-0.337327	-2.4026	-0.586497	-0.507197	-1.81915	-2.09286	-1.58722	-1.75903	0.908173	-0.359464	0.0792871	2.0917
ACCAAA	1.00241	-0.62582	2.07099	2.78097	0.993686	-1.74071	0.93046	0.256696	-0.220974	1.38001	0.265323	4.80399
ACCAAC	2.00899	-1.73601	0.522073	0.404391	1.43452	0.289671	-0.969316	-0.130274	2.13492	-2.43187	1.44679	1.05404
ACCAAG	0.783781	1.06137	-0.989582	-0.16962	2.21402	0.912806	-1.02528	0.534034	-0.0136786	-0.619268	-1.53501	-0.0973615
ACCAAT	-0.132133	0.482308	1.54172	0.492216	0.118772	0.65617	-0.527961	-0.121277	0.203523	0.221255	2.22265	-0.0980963
ACCACA	3.60721	-1.46376	2.07728	-3.05122	0.202507	-1.19394	0.534034	-3.07847	2.96922	-1.96168	2.32013	-1.01949
ACCACC	-0.753508	5.40594	-2.86575	0.152657	0.533129	0.202235	-2.30022	-0.161322	-1.88408	2.75823	-1.67916	0.493747
ACCACG	-2.96043	0.119103	-1.67814	0.249882	-1.57366	-0.0911818	-0.121277	0.680449	-1.41733	-0.889048	-1.78458	-1.54829
ACCACT	-0.298992	-0.910937	-1.82046	-0.59068	0.657193	-0.585469	-0.654807	-1.43345	-0.218467	-0.151617	-0.999389	-0.925805
ACCAGA	-0.298992	1.1704	-1.82046	-0.903483	-1.29205	1.71965	-2.60804	-0.631002	0.676778	0.434427	-0.016545	-0.765916
ACCAGC	-1.75333	0.954978	-3.23447	-1.66236	-1.84839	-0.317426	-1.72541	-1.77094	-0.991213	-1.11371	-2.51214	-0.753678
ACCAGG	1.41705	1.84599	-0.706839	-0.700809	2.47317	2.98204	1.35771	0.204401	-1.31527	-0.565235	-0.0249146	-1.97807
ACCAGT	0.724417	1.37938	-0.37085	-0.534585	-1.42497	0.582628	-0.0867662	-0.305474	0.680335	0.782567	-0.696091	-0.479262
ACCATA	0.245188	-2.27238	-2.09244	-3.43229	-1.31279	-0.752761	-0.762788	-2.97332	1.10641	-1.81077	-1.37497	-1.14247
ACCATC	0.356025	0.710878	-2.98681	3.66169	2.04044	1.22084	-1.99729	1.77603	-2.26216	-0.445119	-2.16709	1.49942
ACCATG	-2.23556	-2.40889	-0.462768	-1.73436	-1.19394	-0.918107	-0.914551	-1.69816	-2.47595	-1.72441	-0.172594	-1.18462
ACCATT	-0.438406	1.00991	0.987789	0.417748	-1.19093	-0.376439	0.0506137	-0.168191	0.22132	0.0114273	0.654525	0.144621
ACCCAA	1.2401	-0.220502	1.6167	0.168113	1.5352	-0.045978	1.2961	-0.762788	0.237669	-0.445119	1.36805	-0.0974601
ACCCAC	4.90525	-0.315621	2.22316	0.964283	2.65652	-0.601651	1.18305	-0.440595	0.147807	-0.818185	0.00575322	0.0566712
ACCCAG	0.101613	2.06431	-1.6534	-0.144202	1.09442	1.43234	0.0136396	-0.146082	-0.792261	-0.546101	-1.2744	-0.237949
ACCCAT	1.20067	-0.622323	1.37105	-1.50243	0.274564	-0.920476	1.54811	-1.66107	0.439582	-1.00806	-0.00662334	-2.57447
ACCCCA	1.94443	-0.194645	0.573682	0.144842	2.43588	0.00692145	0.96832	0.77001	-1.38471	-0.429316	-0.651221	-0.490151
ACCCCC	1.90277	2.60596	2.31976	2.92199	2.80253	1.2316	1.42003	2.5941	-0.818185	1.19309	-0.645515	0.387863
ACCCCG	-0.189589	-0.162835	-1.10178	-1.39474	0.124975	-0.315996	0.38336	-1.72107	0.0608371	-1.08099	-1.31329	-1.20115
ACCCCT	1.94048	4.126	3.44048	0.0972453	2.14436	3.40737	2.45031	1.12721	0.842013	-0.396598	1.5636	-0.247676
ACCCGA	1.44413	0.739879	-0.508746	-0.783461	0.985039	0.541962	-0.247469	-0.708245	1.49634	-0.603544	-0.563417	-0.146551
ACCCGC	-0.399463	2.84209	0.362023	0.378357	0.603583	-0.0380087	-0.111558	-1.10302	-0.687131	1.96889	-0.710764	0.483473
ACCCGG	-1.1412	-2.09335	0.611437	-1.60772	-0.733979	-0.753626	1.47695	0.158322	0.162352	-2.28696	-1.02663	-1.53214
ACCCGT	1.15984	-1.13441	-1.05113	0.116816	2.84943	-1.03122	-1.21062	-0.0752101	-1.08824	-0.523296	-1.45782	0.0646703
ACCCTA	3.66073	-0.784568	-0.423957	-0.0764056	2.57631	-0.39342	-1.97438	-0.310409	2.82794	0.0322357	0.0162625	-0.639347
ACCCTC	0.123222	3.95142	2.29593	3.5707	1.55321	3.12132	3.14656	1.76005	-0.874822	1.44011	-1.31483	3.66512
ACCCTG	3.71514	4.01707	1.75256	1.08635	4.4229	2.23263	1.50727	2.21272	0.171861	0.926321	-0.585909	-0.171768
ACCCTT	2.29301	2.43221	0.132105	3.28715	2.43165	1.62311	-0.785258	1.75418	0.236771	1.66431	1.26599	1.24569
ACCGAA	-0.925412	-0.654761	-0.508746	1.78912	-0.733854	0.825824	-0.985646	0.440688	-0.872017	-1.47973	-0.563417	1.84668
ACCGAC	0.599074	1.37356	-0.977399	-0.18058	-0.311109	0.315199	-0.535821	-0.0582569	-1.47973	-0.746421	-1.5929	-1.07328
ACCGAG	-0.565994	1.32426	0.506228	-0.828416	-1.11583	0.255384	0.362769	-0.814965	-0.0135338	2.50555	-0.113664	-1.15075
ACCGAT	-0.16207	-1.39932	-1.5359	-0.508746	0.315199	0.125593	-0.855577	-0.985646	-0.746421	-1.66147	-1.07328	0.0866079
ACCGCA	-0.341402	-2.14653	-0.933021	-2.05041	-0.312146	-0.733979	0.542397	-2.1769	-0.523296	-2.07059	-1.02304	-0.566983
ACCGCC	0.675689	4.44484	1.50163	3.43361	0.117554	4.95673	0.763309	4.72566	-0.754134	-0.746421	-1.26963	-0.37117
ACCGCG	0.739879	1.22599	-0.783461	2.34243	-1.49185	0.825824	0.165174	-0.535821	-0.603544	0.608949	-1.68478	1.84668
ACCGCT	-0.341402	3.93296	0.116816	-0.18058	0.406924	3.10012	-1.31043	-0.0582569	-1.1838	-0.746421	0.0646703	-1.07328
ACCGGA	1.86135	1.08855	-1.77324	4.59067	-1.49185	0.181978	-1.58166	4.10932	-0.603544	0.0613617	-1.68478	2.21785
ACCGGC	-0.737905	0.451605	0.466761	-0.933021	-1.03122	2.56413	0.542397	-1.92803	-0.523296	-0.523296	-1.56689	-1.02304
ACCGGG	1.95548	0.568161	0.378357	0.839889	1.56987	0.255384	0.277982	0.362769	-0.246508	-0.0135338	-0.732615	0.923427
ACCGGT	1.15223	0.0224054	1.94874	-0.0904836	-1.41814	-0.733854	1.93206	0.490708	-0.226322	-0.0825645	-0.510685	-1.21344
ACCGTA	-0.027843	-1.39932	-0.424095	-1.34527	-0.311109	-1.5933	0.440688	0.490708	0.608949	-0.872017	-1.5929	-1.86347
ACCGTC	1.87613	2.39878	4.50434	-0.0128922	-0.105326	0.765932	1.93206	0.277982	0.979575	0.491959	3.46099	-0.124571
ACCGTG	-2.64863	0.816912	0.165628	-0.63947	-1.39801	-2.0891	0.598624	0.967742	-1.64295	1.31874	-0.0991593	-1.77188
ACCGTT	-0.0940088	0.599074	1.16211	4.55565	-0.182433	0.825824	0.0914031	1.4172	1.00046	0.608949	0.835267	2.70658
ACCTAA	-0.585754	-0.499785	-0.763536	1.22933	-0.487912	0.614393	0.43704	0.130669	-1.59694	0.52297	-1.55064	1.85918
ACCTAC	1.68053	-0.234812	1.77521	1.77521	2.69863	-0.278679	-0.854844	-0.428643	-1.51043	0.312795	2.02654	2.40184
ACCTAG	1.53464	-0.100959	-0.988145	1.12537	2.39523	1.21192	-1.03038	0.369357	-0.336326	-0.514116	-0.816395	1.73614
ACCTAT	-1.33747	-1.9629	-2.19463	-0.906147	-1.31241	-0.679012	-1.93311	-1.343	-0.261853	-1.04693	-1.62588	0.206904
ACCTCA	-2.11772	-3.13949	-2.15044	-2.91627	-1.46526	-2.37503	-1.64947	-2.69658	-1.58258	-2.89146	-1.91038	-1.25651
ACCTCC	3.77754	0.914818	-0.0710315	1.23089	2.02445	0.495587	1.95917	0.126838	1.54971	-0.931527	-1.50698	-0.467903
ACCTCG	1.03765	-0.267545	1.18217	1.19208	2.08682	-1.90105	1.89091	-0.492014	-0.754134	-1.43665	-1.7661	0.0498863
ACCTCT	0.59656	-1.91255	-0.662362	-0.4788	-0.430921	0.261103	-1.51781	1.31648	-0.0570971	-2.33791	-0.841908	-1.16354
ACCTGA	1.31325	0.0402151	-1.50425	1.01922	-0.317426	0.444492	-1.21287	-0.632335	0.975193	-0.709953	-1.73652	1.64664
ACCTGC	0.272582	1.67153	1.23089	3.39697	1.6603	1.63181	1.12721	4.08875	-2.00139	0.0799478	0.853458	0.966299
ACCTGG	1.83603	-0.00407998	0.462365	-1.01375	1.82667	-0.0105146	0.437066	0.734853	-0.192156	-0.385973	-1.12391	-1.47357
ACCTGT	-1.10955	-0.487622	-3.19019	-0.429992	1.4388	-0.918107	-2.53765	-0.777347	-0.949177	-0.739638	-0.849038	-0.779194
ACCTTA	-0.659476	2.47037	0.595426	1.83275	1.02505	-0.277018	-0.305003	-0.307183	-0.184525	4.49189	-1.13487	2.03114
ACCTTC	0.888273	2.07799	1.68184	6.51656	-0.11588	1.54342	1.94982	5.02242	-0.640748	0.910291	-0.419928	1.00094
ACCTTG	-1.16473	-0.784234	-2.99409	-1.78665	-1.22946	-1.51657	-2.43229	-0.731632	-0.790602	-0.219014	-2.04983	-2.34373
ACCTTT	1.22868	-1.1761	-0.634279	2.496	1.10712	-2.02726	-0.88584	-0.540352	1.34469	1.20563	0.295922	4.12537
ACGAAA	-0.261027	-1.69771	0.378357	-1.98767	-1.64589	-1.54141	-1.10302	-1.6529	0.491959	-1.59913	0.483473	-1.07328
ACGAAC	-0.295575	1.08318	-1.24576	5.18264	-0.105326	-1.57671	-0.323087	4.37048	-0.226322	0.565555	-1.5036	3.71798
ACGAAG	-0.0940088	3.32393	-1.42001	1.94874	2.09146	1.20749	0.0914031	-1.45066	-1.08824	2.18547	-2.03109	4.45391
ACGAAT	0.599074	-0.929909	-0.424095	-2.52663	-0.311109	-1.69836	-1.51233	-1.21062	0.608949	-0.392006	0.986786	-2.03109
ACGACA	NA	1.22599	NA	0.682515	NA	0.825824	NA	0.440688	NA	-1.47973	NA	0.986786
ACGACC	1.22599	-0.673949	-0.977399	-0.18058	0.825824	1.24351	-1.51233	-0.0582569	0.608949	-1.59913	-0.733006	-1.77538
ACGACG	NA	1.08318	NA	-0.350371	NA	0.69714	NA	-1.48854	NA	-1.52311	NA	0.278417
ACGACT	0.179145	-1.9086	0.206323	0.12921	-0.474945	-1.44804	0.165174	-1.51233	-0.603544	-1.47973	0.622565	-1.5929
ACGAGA	-0.704329	-2.60171	-0.795391	-1.42001	-0.0380087	-1.69836	-1.10302	-0.559611	-0.984975	-1.78448	-1.9487	-1.45782
ACGAGC	0.349808	-0.929909	-1.5359	-0.682259	-0.613108	-0.182433	-1.6529	-0.559611	0.958987	-1.78448	-1.07328	-1.45782
ACGAGG	-0.839357	-1.30844	-1.2632	-2.49996	-1.47496	-0.822648	-0.33927	-1.22675	-1.1319	-0.506085	-2.11099	-2.47414
ACGAGT	1.15223	-0.511959	0.670936	-1.42001	-0.105326	-0.940397	-0.323087	0.0914031	2.18547	-0.392006	-0.510685	-2.03109
ACGATA	-1.50305	0.428325	-0.783461	0.670936	-1.49185	-1.41814	-1.58166	-0.323087	-1.53763	0.979575	-1.68478	1.47515
ACGATC	-0.673949	-0.295575	-0.632354	-0.606863	-1.54141	-1.41814	-0.0582569	0.804486	-0.746421	0.979575	-0.37117	-1.5036
ACGATG	0.428325	-0.451503	2.58764	-0.0904836	-1.41814	-1.5933	4.18721	1.22888	0.979575	-0.0825645	-0.510685	-0.563417
ACGATT	-0.929909	-0.654761	-1.78888	2.89573	-1.69836	-1.44804	-0.559611	2.39371	-0.392006	-0.435391	-1.45782	0.12689
ACGCAA	7.35231	-0.684631	7.39584	0.67823	9.79254	-1.42588	4.37048	-1.41462	0.565555	-1.41555	5.43776	2.21785
ACGCAC	0.179145	-0.929909	0.206323	0.793238	-1.49185	-1.69836	0.165174	0.742417	-0.603544	-1.78448	-0.915667	0.261996
ACGCAG	4.10428	0.775731	2.18589	-0.342542	-0.474945	1.25231	1.91201	0.0496671	3.13281	-2.01596	0.622565	0.526881
ACGCAT	-0.704329	2.47983	0.769606	0.12921	-0.0380087	1.96276	-0.412521	-0.535821	-0.984975	-1.47973	-0.124571	0.986786
ACGCCA	-0.135868	0.775731	0.315676	-0.0356174	0.481483	-0.0090354	-0.610969	0.0496671	-0.395884	0.301273	-0.566983	0.526881
ACGCCC	1.87479	-0.280722	2.386	0.208895	2.91241	-0.525991	1.99892	-0.100907	0.162352	-0.308231	2.19089	-1.85902
ACGCCG	-2.20958	-0.381588	0.271194	0.701215	-1.54141	-0.474945	0.739063	-1.58166	-1.59913	-0.603544	-1.77538	0.622565
ACGCCT	-3.0586	1.81901	-1.18176	-0.0356174	-2.06652	0.621635	0.91008	0.0496671	-2.68895	0.301273	-1.53214	-0.904103
ACGCGA	-1.74338	-1.01948	-1.24576	-1.24576	-1.41814	-1.41814	-1.45066	-0.323087	-1.43222	-0.226322	-0.510685	-1.5036
ACGCGC	1.97514	-1.9086	2.24321	1.23582	0.181978	-1.44804	2.72834	2.39371	1.53827	-1.47973	-0.214293	0.12689
ACGCGG	NA	-0.295575	NA	1.94874	NA	1.20749	NA	0.804486	NA	-1.43222	NA	-1.5036
ACGCGT	3.74832	1.08318	-0.886744	1.86283	1.78984	2.97099	-0.0336343	-1.48854	3.01519	-1.52311	-1.43036	1.9982
ACGCTA	1.87613	-1.28168	-1.24576	0.682515	1.20749	-1.44804	-0.323087	0.440688	-1.43222	-1.47973	-1.5036	0.986786
ACGCTC	-0.806087	0.451605	-0.867368	-0.23313	-1.94944	-1.75029	-0.0889906	-0.692818	-1.51236	0.137212	-1.94592	-2.11074
ACGCTG	2.16677	2.83647	0.578232	1.17355	1.25231	0.255384	1.13303	-0.226098	0.880581	1.87578	-0.904103	-0.113664
ACGCTT	0.182275	3.32393	-0.404141	3.22654	0.765932	-0.105326	-1.10302	-1.45066	-0.246508	4.59727	-0.124571	5.44683
ACGGAA	-0.187943	-1.59093	-0.828416	1.94335	0.255384	-1.64589	-0.226098	0.277982	-0.643305	-0.246508	-0.632209	1.09152
ACGGAC	3.59083	4.84465	4.07604	-0.350371	0.69714	5.24484	0.464468	-1.48854	2.65422	-1.52311	1.9982	-1.44136
ACGGAG	-0.508432	-0.623015	-2.57165	-2.43307	-0.278679	0.321255	-0.428643	-0.324728	-1.05462	-1.44066	-2.10181	-2.40826
ACGGAT	0.323941	1.15223	-2.52663	1.30984	1.3335	-0.105326	-1.86164	0.804486	-1.08824	0.979575	-2.03109	0.482235
ACGGCA	1.06888	1.32426	0.769606	-2.16306	1.56987	1.6266	-0.412521	-1.40383	-0.984975	-1.27308	0.483473	-1.15075
ACGGCC	0.496314	2.86586	4.09214	3.25561	0.985039	2.70393	2.70524	2.70524	-0.0825645	-0.0825645	1.38666	0.736633
ACGGCG	1.22599	-0.381588	0.12921	-1.27835	1.96276	-1.49185	1.4172	-1.58166	0.608949	0.330544	-1.5929	-0.915667
ACGGCT	-0.737905	0.625576	0.116816	1.16086	-1.03122	-0.0380087	0.542397	0.968485	-0.523296	-0.984975	-1.56689	-0.732615
ACGGGA	-2.60343	2.42208	-1.07129	-0.783461	-1.9969	1.55887	0.286096	0.165174	-1.5847	0.330544	-1.14196	-1.68478
ACGGGC	1.60529	2.83164	0.643104	1.89986	2.7001	-0.182433	0.790376	2.69546	1.11184	-0.392006	-0.697899	-1.45782
ACGGGG	0.163296	-0.784568	-0.70383	-1.74954	1.75531	-0.39342	1.53513	-1.41773	-1.54675	-1.54675	-1.2894	-0.964376
ACGGGT	-0.929909	0.861686	0.424364	0.271194	-0.940397	1.24351	0.0914031	-0.855577	-0.392006	-0.746421	-0.884545	0.330935
ACGGTA	-0.942321	3.54355	-0.783461	-0.783461	-0.474945	3.59268	0.165174	0.165174	-1.53763	1.26463	-0.915667	-1.68478
ACGGTC	-1.76581	-1.87323	-1.05113	1.58256	-0.940397	-1.5933	-1.21062	0.490708	-1.08824	-1.66147	-0.311275	0.736633
ACGGTG	-1.30844	1.12349	-0.499828	-0.956392	-0.822648	2.51365	0.286096	-1.0337	-0.506085	-0.857343	-1.14196	-1.3811
ACGGTT	-0.673949	-0.261027	-0.632354	-0.795391	-0.613108	-0.0380087	-1.6529	-1.10302	0.106283	-0.246508	-0.37117	0.483473
ACGTAA	-1.18583	1.06888	1.17474	2.72585	-1.54141	-0.84195	-0.0582569	2.34949	0.106283	-0.246508	1.73515	1.09152
ACGTAC	1.30061	-0.673949	-0.288569	-0.18058	0.541962	-0.613108	-0.708245	-0.0582569	-0.603544	-0.746421	-0.146551	0.330935
ACGTAG	-1.34786	1.87613	1.16211	0.0320365	-1.69836	2.5203	0.0914031	-0.323087	-0.392006	-0.226322	2.55508	0.482235
ACGTAT	-0.929909	-0.929909	-1.42001	-0.682259	-0.182433	-0.940397	-1.21062	-1.86164	-1.78448	-1.78448	-0.884545	-0.311275
ACGTCA	-0.925412	-0.984693	0.327778	-0.499828	-1.5933	-0.235523	0.490708	-0.218184	-0.872017	-1.04539	0.0866079	-0.253839
ACGTCC	1.22599	0.199241	0.682515	0.0199151	1.96276	-0.126248	0.440688	-0.0889906	-1.47973	0.162352	0.986786	-0.107338
ACGTCG	-1.42448	-1.28168	1.86283	-0.977399	-1.57671	-1.44804	0.464468	-0.535821	-1.52311	-1.47973	1.9982	-1.5929
ACGTCT	3.42108	-0.0940088	0.271194	0.793238	2.17181	-0.940397	-0.0582569	1.39343	3.5171	1.00046	0.330935	-0.311275
ACGTGA	-0.135868	0.199241	-0.275846	-2.34617	1.69694	1.69694	0.954967	-2.1769	-0.954121	0.162352	-0.107338	-0.566983
ACGTGC	-1.21998	-0.576264	-2.2813	-0.573622	1.32668	0.00998231	-1.11321	-1.0216	-1.70609	-2.27752	-1.62004	0.16784
ACGTGG	-0.280722	-0.666793	2.81729	0.126083	0.545956	-0.85085	1.74048	-0.111558	-1.29288	-0.687131	1.38396	0.022589
ACGTGT	0.816912	-0.743877	3.92334	-1.01953	-0.434572	-0.612861	2.38882	0.23238	0.305554	-0.409854	1.98223	-1.15372
ACGTTA	-1.39932	-2.21997	0.746041	-0.095654	-0.733854	-1.85171	-0.985646	0.19951	-0.872017	-1.3571	0.0866079	0.219784
ACGTTC	0.0224054	1.51218	0.327778	-1.57789	-0.733854	-0.0380087	-1.72382	-1.10302	-1.66147	1.23043	0.0866079	-1.34066
ACGTTG	1.12349	1.22599	-1.26332	4.00234	0.621635	-0.311109	-1.0337	2.39371	0.301273	0.608949	-2.33509	1.84668
ACGTTT	2.48548	2.8085	-0.415111	-1.5255	-1.85171	1.08839	-0.928087	0.304845	2.86363	1.98483	-0.773157	-1.07744
ACTAAA	-1.38001	-2.34696	-3.4289	-1.11781	-2.48513	-2.89019	-2.74829	-1.84127	-0.498633	-1.1318	-0.663552	0.624025
ACTAAC	14.8059	0.488823	4.72854	6.396	12.2502	1.92108	0.967742	1.00587	9.42426	-1.20741	4.06785	7.07319
ACTAAG	0.874194	-1.85747	-0.70383	0.358854	-0.823165	-2.40982	-0.679516	0.106895	0.821728	-0.184632	-0.314319	0.775113
ACTAAT	3.95142	-1.54645	-0.303668	4.99889	-0.195795	-0.554392	0.0506137	2.94981	3.26829	-2.35069	-1.10166	4.39385
ACTACA	-1.6803	0.54343	-1.03381	-1.27238	-2.63869	-0.933399	-1.29619	0.020054	-0.945494	0.434427	-0.365972	-1.62588
ACTACC	-0.234812	-0.556996	-1.12269	-1.91116	-1.76733	0.49861	-2.55965	-1.03038	-0.143011	-1.20741	-0.22529	-2.25087
ACTACG	3.59083	3.59083	-0.350371	0.756231	2.97099	5.24484	-1.48854	-1.48854	0.565555	-1.52311	0.278417	1.9982
ACTACT	1.80538	-2.78108	-1.49305	-0.274954	1.33096	-1.05121	-0.652454	-0.463468	1.53786	-2.44336	-1.00925	0.181876
ACTAGA	-1.55296	-1.41694	-3.4015	0.876858	-1.94179	-0.745209	-1.21287	-1.75164	0.378363	-0.750678	-2.71937	3.0965
ACTAGC	2.50139	0.901444	-1.12269	-0.573622	1.20998	0.545956	-0.854844	-1.0216	2.59182	0.676415	0.150014	0.16784
ACTAGG	0.0123428	-0.234812	-0.859409	-1.12269	0.376294	0.21754	-0.762788	-1.70725	-1.60876	0.312795	-0.0974601	-1.3512
ACTAGT	0.315721	-0.399524	-1.60361	-1.17627	-0.530009	-0.434572	-0.315857	-0.927023	0.425759	-0.201041	-1.26897	-0.103385
ACTATA	0.54343	-0.457513	-0.719034	2.22724	-2.07042	-1.97958	-0.631002	-1.14358	2.87141	1.68595	0.667353	4.13075
ACTATC	2.37915	0.0148194	-0.573622	-0.0519436	-0.525991	0.00998231	-1.48195	-1.94229	3.63035	-0.308231	0.16784	0.573213
ACTATG	-0.664221	-2.64894	-0.593337	-2.46654	-1.10807	-0.629992	-1.79052	-1.12402	-0.816084	-2.98059	0.361821	-1.05931
ACTATT	-1.06495	-0.186959	-2.68794	1.48597	-2.27684	-1.24195	-1.82715	-0.0238302	-0.362675	1.05441	-1.16851	1.06025
ACTCAA	-0.95034	-0.54351	-2.07026	-2.07026	-1.42011	-1.05121	-1.73086	-0.780315	-0.0713637	0.945205	-1.77119	-1.49218
ACTCAC	1.99374	-0.957944	-0.02883	-0.865789	1.35325	-1.08597	-0.61367	-0.669101	1.43041	-1.18802	-0.00662334	-0.952487
ACTCAG	1.10149	-1.82866	-1.55412	-0.829245	0.877762	-1.62882	-0.505623	1.71841	0.81475	-1.56366	-1.41381	-1.90718
ACTCAT	-1.21883	-1.27293	-0.0228686	0.846999	-1.0712	-0.913708	-0.238242	0.82194	-0.0557355	-1.05614	-0.419928	-0.925805
ACTCCA	-0.165278	-3.703	-0.642764	-4.74297	0.521002	-2.15201	-0.51175	-2.33661	0.529278	-2.76511	-0.90162	-3.10718
ACTCCC	0.110322	-0.548948	-0.4651	-1.54913	-0.195795	1.05573	-1.08901	-0.305754	-0.69277	-1.05614	0.152758	-1.42232
ACTCCG	-0.615304	0.406762	-1.87717	-0.257884	0.621635	-1.13454	-2.11706	0.680449	-0.857343	-0.889048	-0.427108	-1.54829
ACTCCT	-0.458071	-1.00068	0.432847	1.17205	-0.760384	0.20574	0.143814	1.97068	0.120109	-0.675997	-0.631566	0.674299
ACTCGA	NA	0.970222	NA	-0.0904836	NA	-0.733854	NA	-0.247469	NA	-0.872017	NA	-0.563417
ACTCGC	-0.261027	-2.03423	-1.18664	-0.404141	-0.0380087	-0.84195	-0.412521	0.277982	-0.984975	-1.72344	-1.34066	-0.732615
ACTCGG	-2.30528	0.778869	-1.1958	-3.17543	-2.2211	1.3382	-0.761453	-1.19818	-1.90772	-1.90772	-0.86997	-2.79283
ACTCGT	-1.92741	0.323941	-0.23313	-1.05113	-1.75029	0.575532	-0.692818	-1.21062	-1.84431	0.304229	0.0646703	0.261996
ACTCTA	2.319	-1.35717	1.3194	0.0841066	0.972766	-0.682306	-1.03038	-0.463468	2.27691	-1.76564	0.259458	1.57692
ACTCTC	2.76992	2.71114	3.06072	2.59753	0.46607	4.85119	0.796911	1.75446	2.79546	-0.0713637	1.96088	-0.0971338
ACTCTG	0.125516	-0.158472	-0.149918	0.85265	0.62164	0.87915	0.232265	1.33814	0.383273	0.146735	-0.754216	-0.559454
ACTCTT	0.763317	2.27909	-0.807956	0.28627	-0.0421747	2.95551	-0.769	0.487953	1.65977	0.541831	0.209663	0.90997
ACTGAA	0.300561	0.496586	1.51336	-1.11385	-0.0548301	0.20726	1.48918	-0.490205	1.48851	1.54329	1.11759	0.100897
ACTGAC	1.08381	0.245188	-0.274954	3.04518	-0.682306	-0.890521	0.80392	0.325276	2.30063	-0.833	-1.21317	1.8188
ACTGAG	-0.114817	-2.80664	-2.28572	-3.30609	-0.731354	-0.41308	0.396035	-1.82914	-0.528796	-1.74967	-3.23131	-2.66057
ACTGAT	2.95002	-2.78341	1.53323	-1.32626	0.71263	-1.0616	1.96259	-1.14977	2.52876	-2.09339	1.18805	-0.403745
ACTGCA	-2.86323	-2.89324	-2.81076	-3.86063	-0.998122	-2.63156	-1.8856	-2.80077	-1.69806	-1.68073	-1.21168	-2.89051
ACTGCC	0.865539	1.15259	3.80567	0.557468	-0.152643	-0.100573	0.839071	-0.0474914	0.0331834	0.185164	1.78291	-0.0997753
ACTGCG	1.57779	-1.18377	2.63761	-2.43307	-0.940397	-1.20416	2.69546	-1.19818	1.6967	-1.44066	1.98181	-1.25454
ACTGCT	0.490469	1.68571	0.469459	2.92175	-0.866445	0.390246	-1.82715	3.1135	1.96928	0.961523	1.17829	1.08212
ACTGGA	-0.315621	-0.771015	-1.59606	-0.37085	0.0172914	-0.407967	-0.440595	0.786736	-1.38672	-1.49941	-1.81582	-1.97807
ACTGGC	0.911346	-0.672559	1.11397	1.08847	-0.407967	0.36038	-0.377933	1.53613	0.0575496	-0.821674	1.09868	-0.293695
ACTGGG	0.907499	-0.388308	-2.04249	-3.11475	1.17171	1.07996	-0.0682115	-1.36523	-0.30564	0.562001	-2.39493	-2.16955
ACTGGT	-1.69281	0.285728	-0.10373	-0.0719483	-0.976786	-0.00343813	0.663144	0.872824	-1.38784	0.760206	-0.0101459	-0.875579
ACTGTA	-1.65016	-2.45376	0.887294	-1.8271	-1.01966	-2.93441	0.660496	-0.24628	-0.579405	-1.09446	0.631105	-1.89183
ACTGTC	0.044235	2.28	-0.336874	3.27911	-0.133062	2.2376	-0.161322	2.8597	0.294311	0.281221	-1.02782	1.40643
ACTGTG	1.02941	-1.36531	0.309394	-3.11099	-2.6607	-0.977572	-0.09534	-1.09722	2.89443	-0.516749	-0.236034	-2.93344
ACTGTT	-0.248756	-0.303851	1.68066	2.16111	0.376828	-1.91327	-0.496415	0.501386	-0.247727	0.612764	1.77679	1.81582
ACTTAA	0.158345	0.595181	-0.81849	0.00549702	-1.75013	-0.175755	-1.00916	-1.66129	1.89709	-0.1216	1.01922	2.1272
ACTTAC	1.5271	-0.310636	0.434266	0.132736	1.83967	-1.68265	-0.921717	0.0586975	0.52297	1.21647	1.85918	0.0107101
ACTTAG	-0.586132	-1.63491	-1.77347	-2.02836	0.266778	-1.24195	-0.720649	-3.12499	-0.283989	-0.754631	-1.31483	-0.181035
ACTTAT	-0.736685	-0.586132	1.41522	0.887294	-0.976786	-1.34126	-0.528297	0.384267	0.523463	0.306844	2.08818	-0.098621
ACTTCA	-0.945744	-0.171421	0.262793	-1.51622	0.146893	-0.960892	-0.187295	-0.970267	-0.454202	0.291409	0.335803	-0.662626
ACTTCC	0.0997855	0.53702	-2.01475	1.48597	-0.811557	0.727486	-0.950581	0.540017	0.60478	0.451396	-1.15416	0.563735
ACTTCG	-0.565994	1.24461	-0.494755	-1.98286	-0.430224	4.72134	-0.814965	-1.31043	-0.0135338	-1.1838	0.923427	-1.56689
ACTTCT	-0.158472	-0.374892	2.98311	0.909668	-0.150891	-0.479134	1.11696	0.930734	-0.799418	-0.112377	1.7777	0.295922
ACTTGA	-2.99838	-1.9982	-3.37241	-3.5116	-2.6607	-2.55892	-1.88786	-3.52309	-0.700006	-0.103568	-2.20911	-0.528472
ACTTGC	4.94871	-1.69281	0.263637	-0.610046	2.26889	-0.976786	-1.09716	0.067424	2.63949	-0.432188	0.739895	-0.272436
ACTTGG	-1.31151	-2.1358	-1.69868	-1.0364	-1.22946	-0.960305	-0.374703	-0.62344	-1.27961	-2.00139	-1.84851	0.413004
ACTTGT	0.923075	-2.23556	-1.57878	0.218404	0.980114	0.485675	-0.181151	-1.15499	1.15336	-1.96168	-1.15416	1.52119
ACTTTA	1.11264	-1.45759	-0.903321	-1.13275	-0.866445	-1.05498	-1.10031	-1.74022	1.45107	-0.547101	0.964943	0.937676
ACTTTC	-0.0182176	-1.45652	0.782422	0.516078	-0.127376	1.27828	0.461543	0.77001	0.0361976	-1.59714	1.43875	-0.297838
ACTTTG	-2.97757	0.693943	-1.51805	-0.4788	-2.20253	-0.00150492	-1.65936	-1.84127	-1.56023	0.797964	-0.781868	-0.170447
ACTTTT	-3.10905	-2.83234	-2.41727	-0.950198	-2.11467	-3.81464	-1.07033	-1.06475	-1.58167	0.0727235	-1.38869	0.584065
AGAAAA	-0.389035	0.413059	-1.8303	-2.42345	-1.80292	0.57573	0.0785651	-0.81215	1.95414	-0.0338241	-1.36094	-1.7314
AGAAAC	-1.06495	1.06425	-0.628765	-0.935719	-1.14852	-1.67103	-0.131205	-0.312374	-1.13999	-0.30564	-0.315127	-0.889898
AGAAAG	-1.5723	-0.0475005	-1.59582	-2.49826	-0.833775	0.399099	1.08854	-1.40079	-1.09045	-1.21655	-2.41568	-1.19008
AGAAAT	-0.615767	-2.53222	-0.742826	-1.90039	-0.831104	-2.06626	-1.25382	-0.664992	0.564434	-1.33668	0.204343	-0.863431
AGAACA	-0.72441	1.63855	-2.0873	0.465927	-1.22946	1.0857	-2.20367	0.234776	0.187405	0.747443	-0.841908	0.457561
AGAACC	-0.510424	-0.362421	-3.11088	1.41465	-0.468359	-1.7862	-2.46521	-0.130274	-0.937648	-1.28778	-2.2958	1.68206
AGAACG	0.182275	-1.34786	-0.0128922	-0.682259	0.765932	-0.940397	0.968485	0.742417	-0.984975	-0.392006	-0.732615	-1.45782
AGAACT	0.712681	-0.0745259	0.132105	-1.41641	-1.0712	-2.03374	-0.785258	-1.39542	2.28432	0.609687	0.543456	-0.807763
AGAAGA	0.462489	-0.137312	-2.0122	-1.31006	0.663146	-0.697101	-1.29398	-0.603324	-0.529815	-0.546101	-1.18245	-0.640588
AGAAGC	1.56148	1.60876	-0.843019	-0.807956	2.49306	3.02428	-1.50381	-0.769	0.0346171	0.533078	-0.411453	-0.486112
AGAAGG	0.59656	-0.249448	-1.05098	-4.21112	-0.164742	-0.542601	0.539782	-1.44444	-0.790602	-1.87538	-2.04983	-3.27555
AGAAGT	1.10149	0.0402151	0.385912	-0.446708	-0.962111	1.04693	1.07464	-0.891052	0.533078	-0.433266	-0.254187	0.279717
AGAATA	0.310163	-2.85226	-1.59499	-0.560428	-1.35633	-2.25821	-0.09534	0.373667	1.93592	-1.72441	-1.61719	-1.38733
AGAATC	-2.11903	-3.25058	-1.76604	-1.66588	-1.66404	-2.20186	-0.891052	-0.988598	-0.709953	-1.56366	-0.631566	-1.69048
AGAATG	-1.86094	-1.31151	-0.302102	-1.56914	-0.0796473	-0.430921	-0.69309	0.311161	-0.547101	0.431906	-1.27533	-2.45246
AGAATT	-2.71181	-1.92094	-2.18166	-1.39991	-1.46464	-2.23988	-1.97935	-1.48444	-0.987413	-0.27336	-0.434543	-0.107093
AGACAA	-0.47813	0.685961	-1.97857	-0.950601	0.657193	-0.10353	-2.329	-1.21368	-1.11371	0.521523	0.474877	0.193674
AGACAC	-1.43486	-1.3177	0.152657	0.898674	-0.468359	1.14037	1.85458	-0.138688	-1.86162	-1.89637	-1.02782	0.00126775
AGACAG	-1.32021	-1.96404	-2.59701	-1.34194	-1.51953	-0.543874	-1.66009	-0.329998	-1.30042	-1.8707	-1.72414	-1.72273
AGACAT	0.0734945	-0.209095	0.772881	-3.44541	0.770339	-0.669126	2.67257	-2.37409	-0.990643	-0.129134	-0.257997	-1.56904
AGACCA	-1.27969	-1.56487	-3.19266	-3.35731	-1.38623	-0.617894	-1.7712	-2.57984	-1.95501	-2.22585	-2.74961	-1.50698
AGACCC	-0.165278	-1.33301	0.132105	-3.44541	2.43165	-0.377948	0.582282	-2.62418	-1.22576	-2.80378	-1.14247	-2.67017
AGACCG	-0.654761	1.88544	2.89573	-1.08413	-1.44804	0.315199	2.39371	-0.855577	-1.47973	0.958987	0.986786	-0.37117
AGACCT	-0.622088	-0.62582	-1.68275	0.96157	-0.49112	0.128545	-0.848687	-1.3488	0.457762	-1.02382	-2.16615	1.12818
AGACGA	1.87613	-2.32392	-0.606863	-2.3328	1.20749	-1.03122	0.804486	-1.92803	-0.226322	-1.84431	-1.5036	-1.02304
AGACGC	0.625576	-0.511959	0.378357	-0.313385	-0.0380087	-0.182433	1.65899	0.0914031	0.491959	-1.08824	-0.732615	-0.311275
AGACGG	-2.80039	-0.0134508	-3.30132	-1.35703	-1.31241	-0.235523	-1.60759	-0.722465	-1.30627	-0.506085	-2.19919	-0.697899
AGACGT	0.496314	-0.660945	0.746041	-2.21423	0.125593	-0.822648	1.22888	-1.22675	-0.0825645	0.0332239	-0.563417	-1.58602
AGACTA	1.20242	-1.74123	-1.04964	-1.29742	-1.14107	-1.08101	-0.731634	0.0380887	0.703793	-1.41618	-0.196882	-0.401175
AGACTC	-0.729942	-3.27923	-2.1881	-3.44377	-0.25723	-2.02726	-0.869601	-1.41393	-0.453124	-2.76495	-2.16709	-2.6056
AGACTG	-2.09177	-0.383244	-2.1515	-3.59616	-1.28293	-0.634065	-2.44646	-1.63586	-1.28878	0.35255	-1.35402	-2.92499
AGACTT	-2.29777	-1.40298	-1.3401	-0.928322	-1.77298	-0.911488	-0.103565	0.44617	-0.896444	0.47098	-0.490151	-1.28492
AGAGAA	-3.10781	-1.59063	-2.11643	-3.30175	-2.79965	-1.36565	-0.29699	-2.13426	-2.36851	-1.59067	-2.9439	-1.9939
AGAGAC	-0.753865	-0.603622	-2.41338	-3.92404	-0.0202063	-1.91327	-1.10031	-2.06675	-0.621782	0.612764	-1.80854	-2.5015
AGAGAG	0.297529	0.00921353	0.117172	-2.42687	1.94021	0.311072	-0.431582	-0.750849	-2.23082	-0.855907	-0.531229	-1.10753
AGAGAT	-0.783202	1.07538	-0.690864	-1.31982	0.421999	-0.377948	1.06428	-0.873532	-0.985831	2.81297	-1.79276	-1.34881
AGAGCA	-0.131698	-2.33893	0.194903	-2.86455	1.10811	-1.49564	0.35335	-2.20367	-1.91731	-2.50211	0.538253	-2.04983
AGAGCC	0.846759	1.58171	1.21959	0.165103	2.50642	3.96623	-1.54971	-0.181151	-1.08557	-0.766683	0.863586	-0.476612
AGAGCG	-0.410184	-2.35797	2.77946	-0.866623	0.773975	-1.97165	3.0185	-1.19314	-1.96006	-2.18514	-0.276686	-0.327713
AGAGCT	1.10386	-0.72311	-1.46076	-1.48042	1.05551	-0.455565	0.741078	-0.314588	-0.172096	-1.54211	-1.29521	-2.39696
AGAGGA	1.18366	-0.840633	1.28074	-2.22978	0.633798	-0.312826	1.68289	-0.767535	-0.0570971	-0.700006	0.567329	-1.81449
AGAGGC	-0.388308	0.645413	-3.11475	-2.69007	-1.73468	1.55677	-2.02454	-2.11293	-0.848221	-0.687997	-2.94365	-0.919775
AGAGGG	1.62398	1.13807	-0.0146614	-1.21261	1.69852	2.29815	0.311161	-0.547144	-0.301599	-1.23202	-0.439269	-1.79276
AGAGGT	-1.55988	-0.303851	-2.10282	-1.41061	-0.834577	-0.282336	-1.43973	0.0344515	-1.89815	-0.885342	-2.0118	-1.67916
AGAGTA	-0.664221	-0.210228	-1.47941	-1.85567	-0.743932	0.948038	0.0860312	-0.960268	-0.4816	-0.565235	-1.01523	-0.696091
AGAGTC	1.18725	1.8751	-1.92998	0.373618	1.2316	2.06538	-1.27311	-0.0374119	0.60226	0.330644	-1.07159	-0.0974601
AGAGTG	-0.168169	-1.49592	0.334208	-4.11757	-1.15799	-0.433368	1.53378	-2.88217	0.809252	-1.08384	-0.772196	-1.67057
AGAGTT	-0.388308	-0.187978	-0.997811	-0.477799	-0.967049	-0.404469	-1.80477	-0.569522	-0.14311	0.743457	0.346296	-0.0997753
AGATAA	-1.47422	-2.45692	-0.242141	-1.17811	-0.565844	-1.54266	0.00801502	-2.37409	-0.278582	-0.931527	1.01922	-0.0274495
AGATAC	-0.309462	-1.2266	0.176058	-1.07301	-1.21809	-0.00343813	0.228996	0.28391	0.0331834	-1.75908	0.708469	-1.39416
AGATAG	-2.46062	0.765856	-3.75747	-1.04964	-1.62882	1.62993	-2.21906	-0.731634	-1.30047	0.340175	-1.90718	-1.09508
AGATAT	-2.38991	-2.11117	-3.05122	-2.30029	-0.914	-1.88205	-2.35716	-2.34926	-1.96168	-1.15695	-1.86638	-1.64574
AGATCA	-1.0792	-2.06056	-2.6429	-4.65677	-0.617894	-2.74132	-1.06683	-2.91604	-0.607754	-0.719501	-1.72903	-2.50397
AGATCC	0.802421	2.29599	0.309094	-0.494689	1.43452	3.04454	0.158322	1.90423	-0.679004	-1.152	0.122818	-1.61443
AGATCG	-2.69739	-1.35486	-2.08866	-3.74395	-2.26355	-1.06206	-1.28104	-2.75563	-1.51043	-0.0963594	-1.72651	-2.04759
AGATCT	-1.11815	-0.771015	-0.67786	1.11397	-0.376439	0.270035	-0.720649	0.495568	-0.874822	-0.565235	0.144621	1.09868
AGATGA	-2.57819	-1.61812	-1.3401	-2.09758	-0.755895	-1.19394	0.333223	-1.39542	-1.59714	-0.933134	-1.45172	-1.65466
AGATGC	0.84196	1.74527	-1.27226	1.53323	3.45303	1.44091	1.47514	1.64983	-0.997466	0.521853	-2.10519	0.0864109
AGATGG	-1.28879	0.341402	-1.39955	-0.00403804	-0.696882	0.0960125	-2.28476	1.58041	-1.12977	0.991174	0.194048	-1.35402
AGATGT	1.49239	-3.55362	3.87128	-0.491487	3.25618	-1.14852	1.85649	-0.615759	-0.815297	-2.17642	2.93199	-0.528472
AGATTA	-0.308707	-3.59121	-0.440002	-1.99523	-0.719571	-1.72217	-0.931499	-1.46796	1.13759	-1.9706	-0.319529	-0.779194
AGATTC	-1.45392	0.262056	-1.54913	-0.576471	-1.24195	2.20276	0.258093	0.43704	-1.05614	-1.59694	-0.677549	-1.55064
AGATTG	-2.54427	-1.75925	-3.18746	-1.94297	-1.75381	-0.234506	-1.63586	-1.98418	0.0954132	-1.90784	-2.28982	-0.335434
AGATTT	-2.16846	-2.4546	-1.33054	-0.260897	-1.78773	-2.43386	-2.22844	-0.482106	0.117416	-0.0406098	0.694834	0.86913
AGCAAA	-0.0442523	-1.0792	-1.08217	-2.35714	-1.45415	0.850077	-1.69816	-1.82334	-0.247251	-1.14712	-0.171057	-0.840814
AGCAAC	0.728218	-2.82302	1.79443	-1.56867	1.10213	-1.19959	1.41088	-1.47854	-0.18839	-1.89637	1.25109	-1.47355
AGCAAG	-0.858264	0.206311	-0.921485	-0.0069306	0.811115	0.444492	-0.308507	0.143814	-2.6063	-0.433266	-1.249	0.507538
AGCAAT	-1.11815	-0.501512	-2.39953	-1.08793	-1.34126	-1.69141	-1.82556	-1.28206	0.0114273	-0.958133	-1.31483	0.0940455
AGCACA	1.39084	-1.53157	-0.240585	-2.68794	-0.29218	-1.14852	0.0910131	-1.58487	1.74022	-0.621782	-0.177391	-2.23523
AGCACC	3.28378	3.18333	-0.0813171	0.846097	1.95668	0.274564	-0.375775	1.23929	1.87044	2.42125	-0.262256	0.537269
AGCACG	-0.135868	1.88544	1.20296	1.17474	1.69694	2.17181	0.432988	1.53638	-2.07059	0.958987	1.2716	-0.37117
AGCACT	-3.14914	-3.04595	-3.00645	0.21124	-2.46566	-1.83953	-2.09368	0.622621	-1.34179	-1.67099	-2.46174	-0.411453
AGCAGA	1.04512	0.5937	0.97054	-0.611285	-0.0105146	0.495587	0.734853	-0.123255	-1.13503	-0.396598	0.5823	-1.34881
AGCAGC	2.06167	0.838748	-1.82305	-1.37341	2.29624	1.57414	-0.324584	0.865375	0.283779	0.556743	-2.42129	-1.75939
AGCAGG	1.40346	2.36093	-1.27781	-1.81373	3.19674	1.19414	0.0110904	-2.15653	-1.03596	1.3926	-1.53327	-1.28089
AGCAGT	1.24072	0.429101	-0.982501	2.19963	0.747063	2.77179	-0.722023	1.61419	-0.192156	-2.13815	-1.53218	1.10433
AGCATA	0.187626	-1.20279	-0.2401	-0.819349	0.36038	-1.97317	0.531239	-2.26384	0.611251	0.281221	0.00126775	0.875647
AGCATC	0.0282181	0.851474	-1.45391	0.831798	-0.283198	3.06494	-1.12402	1.53385	-0.750738	-0.977679	-1.05931	-0.30315
AGCATG	-1.71145	-0.657269	5.25143	1.34162	-0.512945	-0.642299	2.6401	2.13552	-1.58956	-0.516882	4.94376	-0.753678
AGCATT	0.937126	-2.92798	1.03833	-1.49591	0.0496178	-3.26993	-0.431697	-1.14545	0.373313	-1.31829	0.495877	-0.234283
AGCCAA	0.307726	1.23946	-0.270722	-0.48779	1.63975	0.202561	-1.17929	1.1293	-1.04703	-1.51827	0.845862	-1.865
AGCCAC	-0.958011	-1.6084	-0.634279	-2.47347	-0.214758	-0.71201	-0.658768	-2.32649	-1.3266	-0.747498	-0.903809	-2.4506
AGCCAG	-0.0805171	2.97804	-1.89164	0.652343	0.755023	4.54401	-0.338377	1.61195	-0.47928	-0.112377	-1.46133	-2.70341
AGCCAT	-0.367953	-1.54679	3.24313	-0.561516	-0.913708	-2.006	1.10386	-0.694104	-0.151617	-0.49239	1.3085	-1.15416
AGCCCA	-0.974322	4.6331	-1.04185	1.2655	-0.768412	4.65936	-0.00995865	-0.174791	-0.0480882	0.887419	-1.22001	1.22698
AGCCCC	4.87486	1.64466	3.2169	2.2934	3.0704	2.16406	2.89657	2.60259	1.15336	-0.136289	0.652632	-0.240048
AGCCCG	2.54501	2.33746	0.611437	-0.37107	2.30468	0.66845	2.5209	-0.927023	0.720589	1.82534	-0.107338	-0.520508
AGCCCT	3.36213	1.95758	1.01922	-0.505617	3.45668	2.16462	0.40253	0.0224469	1.50355	-1.08376	-0.175925	-1.90358
AGCCGA	-1.73611	-1.60564	-3.8849	-2.63729	-0.366039	-0.152467	-2.19357	-1.58376	-2.02311	-1.34963	-2.54415	-1.35964
AGCCGC	-0.280722	1.32426	0.469735	-0.828416	-0.525991	1.6266	-1.0216	-0.814965	-1.29288	-0.643305	0.573213	-0.632209
AGCCGG	-0.133489	3.28336	-1.41407	-0.765649	0.289671	3.56057	-0.84346	-0.215689	0.237669	-1.36824	-1.45803	-0.364602
AGCCGT	0.190109	1.87479	2.17453	-1.16313	-0.430224	2.91241	1.5405	-1.65493	-0.0135338	-0.395884	1.96052	-0.107338
AGCCTA	0.324375	2.27384	1.21259	2.0136	-0.125504	1.5732	-0.130274	0.304845	-0.143694	0.648851	1.99607	0.389266
AGCCTC	-1.01185	-0.841887	-3.5519	-1.09901	-1.00578	-0.460403	-1.57583	-1.35674	-2.11597	-0.967027	-3.59047	-1.82274
AGCCTG	-1.86082	-1.05624	-2.97757	-4.27834	0.657965	0.313426	-0.694282	-1.85093	-1.16398	-1.65261	-2.44778	-4.35197
AGCCTT	0.388552	0.943066	-0.190299	0.593716	0.76561	1.82667	1.00893	1.13252	-0.675997	0.0557643	-0.384317	-0.511506
AGCGAA	-0.16207	-1.39932	-1.98767	-0.927008	-0.613108	0.125593	-0.855577	-0.985646	-0.746421	-1.66147	-1.77538	-1.21344
AGCGAC	3.32393	0.323941	1.30984	1.53099	2.5203	-0.182433	0.804486	2.69546	0.979575	-0.392006	1.47515	0.261996
AGCGAG	-1.60686	-0.295541	-0.511767	-1.44965	-1.13454	-0.4497	-1.5599	-1.84488	-1.36824	0.0992132	-1.94285	-0.457777
AGCGAT	-1.47631	-1.00774	-0.867368	-2.78667	-1.34171	-1.53759	-0.0889906	-1.87441	-0.954121	0.305554	-1.02663	-2.189
AGCGCA	2.39195	-1.13441	0.746041	-1.28297	2.70393	-1.75029	-0.247469	-1.31043	-0.0825645	-0.523296	-0.563417	0.0646703
AGCGCC	-0.853297	2.08037	-2.19462	-0.494755	-0.152467	1.6266	-0.021266	-0.814965	-1.76739	0.616237	-2.39157	-0.113664
AGCGCG	-1.57122	0.0224054	1.46072	-0.927008	-1.42588	0.125593	2.72834	-0.247469	-1.41555	-0.872017	-1.43036	-1.21344
AGCGCT	-0.0954153	1.57779	-0.63947	2.63761	1.21996	-0.182433	-0.453332	2.04444	-0.707636	1.6967	0.313739	1.40854
AGCGGA	1.57779	-0.187943	-0.313385	-0.161094	1.3335	0.940992	1.39343	0.362769	-0.392006	-0.643305	-1.45782	-1.15075
AGCGGC	1.32426	7.49517	2.50819	5.10895	0.940992	3.09969	2.12937	4.34672	-0.0135338	1.65329	-0.113664	-0.733006
AGCGGG	1.13329	-0.100959	0.80924	-0.64529	2.20241	-1.51686	1.27616	-0.411889	-0.143011	0.321398	-0.22529	-1.01566
AGCGGT	3.54355	-1.87323	2.18589	-0.508746	-1.49185	-1.5933	1.03859	-1.72382	4.0669	-1.66147	0.622565	0.736633
AGCGTA	-1.87323	-0.942321	0.327778	0.206323	-1.5933	-1.49185	-0.985646	-0.708245	-0.872017	0.330544	-1.21344	0.622565
AGCGTC	2.84209	-0.261027	-0.404141	-1.18664	2.37381	1.56987	-1.10302	-1.79353	0.491959	-1.72344	-0.732615	-0.124571
AGCGTG	0.775731	0.199241	-0.342542	-1.75465	-0.639706	1.08921	-0.492014	-0.0889906	0.880581	-1.51236	-0.427108	-1.94592
AGCGTT	-1.92741	-1.31082	-0.23313	-0.956392	-1.75029	-0.639706	-0.692818	-1.0337	-1.1838	-0.857343	0.0646703	-1.3811
AGCTAA	0.932405	-0.510424	-2.15106	0.315834	-1.5754	-0.803656	-1.03238	-0.449307	1.37809	-0.937648	-1.87766	1.00094
AGCTAC	-1.94209	-2.35952	-3.79262	-2.39953	-1.5754	-1.01966	-2.87602	-1.82556	-0.0302656	-2.64732	-2.10959	-1.80132
AGCTAG	-0.0618482	-1.66818	-2.54269	-2.71991	-0.743932	-1.83635	-1.79052	-1.47777	-0.147116	-1.15057	-1.01523	-2.11687
AGCTAT	-0.848517	-1.11914	-1.07301	-1.96022	-1.37476	0.0635954	-0.0105464	-2.31546	1.07512	-0.113638	-0.875579	0.514435
AGCTCA	-1.19938	0.541197	-3.84561	-0.829245	0.411992	-0.196213	-1.5097	-0.742506	-2.14471	-1.03728	-2.70209	-1.47377
AGCTCC	0.539714	-0.269741	-0.78544	1.64355	2.31805	-0.3243	0.194003	1.70701	-1.4168	-0.33807	-1.72903	-0.396707
AGCTCG	-0.135868	-0.280722	-1.16313	-0.834461	0.481483	1.08193	-0.610969	-1.48195	-0.954121	-1.29288	-1.02663	0.16784
AGCTCT	2.94495	0.983553	-1.05098	0.415814	0.367618	1.04893	0.0825395	1.31648	0.676408	-1.37302	-1.84851	-0.96492
AGCTGA	3.26023	-0.984483	1.91917	-2.22978	2.0988	-0.312826	0.770899	-0.54347	1.08121	-1.17926	1.691	-2.40642
AGCTGC	1.13789	0.499786	2.49552	-0.891604	1.50665	-0.479134	2.80526	-1.11291	-0.278582	0.616158	0.123513	-1.10376
AGCTGG	-0.0587723	-1.08742	-3.81958	-2.90938	0.0812472	-0.000316492	-0.694282	-0.814143	-0.104483	-1.17653	-3.61095	-2.89712
AGCTGT	0.645566	-0.0833325	0.909668	-1.9209	1.90025	1.10712	0.703662	-2.70241	-0.355221	-0.840911	-0.303943	-0.303943
AGCTTA	-0.0923537	-0.0418578	-1.57354	-1.16089	-0.00343813	0.483112	-0.305003	-2.26384	-0.184525	-0.041098	-1.13487	-0.451321
AGCTTC	1.20288	-1.37603	-0.0069306	-0.354209	0.745711	-1.14852	-0.114903	0.111073	1.22686	-0.362675	-0.403745	-0.528472
AGCTTG	-0.871184	0.758417	-2.86455	-1.43346	-1.22946	2.47317	-2.43229	-1.46354	-1.76861	-0.218098	-1.84851	-0.702461
AGCTTT	1.23145	-0.381974	-0.0647725	-0.302102	-1.05498	-0.32348	0.563473	-1.32137	1.69264	0.348797	0.384423	0.200006
AGGAAA	0.449208	0.368418	-0.963914	-2.24798	-1.62769	0.577918	-0.240255	-2.21437	1.05889	-0.228561	-1.3604	-1.75008
AGGAAC	-1.7456	0.942107	-2.1925	-0.416123	-2.02652	1.44091	-1.87929	-0.852247	-0.348242	0.187369	-1.14247	-1.01523
AGGAAG	1.39545	2.77703	6.17128	-3.08148	3.55232	1.57639	12.2131	-1.35674	-1.17374	-0.551268	-2.03184	-3.53439
AGGAAT	-1.14051	-1.88464	-0.457095	-1.37656	-1.41215	-1.68205	-0.258387	-1.41748	-0.440076	-0.192156	0.713301	-0.307371
AGGACA	2.44394	1.04954	-0.674403	-2.80093	2.39487	0.636233	-0.754869	-2.30122	1.35317	-1.38672	0.123513	-1.58176
AGGACC	1.31325	3.18732	-1.34615	0.492216	-0.317426	1.10213	-0.93384	2.17695	1.27361	1.04055	-1.2451	-0.435393
AGGACG	1.12102	-1.16735	-0.102669	-1.35614	0.66845	-0.525991	0.49405	0.359439	-0.707636	-0.800554	-1.35476	-2.26439
AGGACT	0.817451	1.47213	-2.10465	-2.84555	-0.404469	-0.407967	-1.09155	-1.5426	-0.0939819	2.2373	-1.01916	-1.72168
AGGAGA	-2.25835	-0.0127907	-2.43143	-5.05816	-1.11441	0.654447	-1.69713	-2.15119	-1.45185	0.804277	-2.27992	-3.43373
AGGAGC	1.67295	0.743335	0.500496	-0.921443	1.14367	1.16616	0.698337	-1.06057	-0.607754	-0.301599	-0.61876	-1.44587
AGGAGG	0.821874	-0.649195	-2.03145	-3.78713	2.31306	-1.28987	0.976831	-1.71706	-2.0364	-0.507664	-1.83515	-3.42603
AGGAGT	-3.33691	-0.369654	-4.93313	-1.74493	-2.89103	-0.669126	-3.42706	-1.62381	-2.35026	-1.19899	-3.28011	-1.34881
AGGATA	-2.61844	-1.90168	-3.19569	-1.91799	-2.18869	-1.19093	-2.08589	-1.37392	-0.875281	-0.997466	-2.34151	-1.85431
AGGATC	-0.235346	0.334441	-3.72242	0.203211	0.132215	0.582628	-1.66107	0.345582	-0.685737	0.0862868	-2.83986	-0.765916
AGGATG	-0.753865	-0.694027	-0.628765	-2.69007	-1.71268	-0.0626419	-0.373482	-1.18566	-1.13999	-0.935917	-0.315127	-1.53218
AGGATT	-1.00439	-2.28838	-5.25797	-2.28038	-0.138051	-1.69595	-3.70091	-1.31596	-1.03779	-0.56288	-3.12722	-0.754216
AGGCAA	0.477899	-0.827558	-0.208314	-1.59606	-0.376439	0.326762	0.660496	-2.03542	0.306844	-2.23952	-0.585105	-0.411453
AGGCAC	-0.28724	0.293232	-2.55066	-0.626533	-1.14852	-0.195795	-1.58487	-2.51354	-0.621782	-1.30216	-2.44858	0.905408
AGGCAG	-1.86082	-0.354241	-1.38712	-1.92771	-0.68771	1.37427	0.791742	-0.254002	-2.40006	-1.102	-2.44778	-1.77943
AGGCAT	-2.77646	0.334927	0.0204252	-2.68794	-2.42169	-0.302286	1.03696	-0.858037	-1.84003	0.932858	-0.171768	-2.66192
AGGCCA	-1.97947	1.31471	-3.33862	-0.599002	-0.766704	2.16529	-1.63693	-1.15499	-1.05197	0.0954132	-2.76706	-1.44293
AGGCCC	2.28251	0.797621	1.51318	-1.61464	2.36647	0.923379	3.68251	-0.314588	-0.440076	-2.04877	-1.12391	-1.14544
AGGCCG	-2.8553	0.0148194	-2.07084	-0.0519436	-1.92839	-1.06196	-0.381078	2.66117	-2.2504	0.676415	-1.44041	-1.04828
AGGCCT	0.0857722	-1.83329	-2.45381	-1.91892	-0.501623	-1.49234	-0.540352	-0.126339	-1.36357	-0.346055	-2.99023	-2.0814
AGGCGA	2.41369	-0.511959	0.793238	-1.42001	1.3335	-0.182433	0.0914031	0.0914031	1.00046	-1.08824	1.98181	-1.45782
AGGCGC	-3.15423	-1.60281	-2.5861	-1.2189	-1.25291	-0.4497	-1.41773	-0.215878	-2.33624	-2.07848	-2.26449	-1.17501
AGGCGG	-2.72088	2.15606	-2.34784	-1.08796	-1.89842	2.12151	-0.0238302	-1.19314	-1.96066	-0.931873	-2.6636	-1.01566
AGGCGT	-1.32929	-1.22161	-1.36419	-2.44712	-1.76733	-1.25668	-1.70725	-1.54383	-0.143011	-0.53771	-0.600595	-1.55064
AGGCTA	-1.66818	1.8751	-2.18826	-2.29794	-1.47221	-0.46825	-1.16501	-0.762788	-0.816084	0.718525	-0.739819	-1.69434
AGGCTC	0.215932	0.85285	-0.356795	-0.0719483	-0.0307054	-1.37476	-0.310332	0.28391	-0.877437	0.760206	-0.840814	0.420887
AGGCTG	-4.63254	-2.92216	-4.34501	-5.13902	-2.46716	-1.26333	-0.854169	-1.23784	-2.73776	-1.99253	-4.78893	-4.3789
AGGCTT	1.06386	0.758417	-0.642764	-2.45072	0.521002	1.27873	-0.51175	-1.72001	0.821784	-0.49239	-0.660774	-1.83171
AGGGAA	-1.59063	1.48786	-1.09901	-1.09261	-0.913024	-0.247351	0.781409	-0.758746	-0.967027	0.50494	-1.9939	-0.874778
AGGGAC	4.83685	5.34874	0.454049	1.46806	2.98204	4.26031	0.786736	0.196275	1.61451	1.68595	0.329495	-0.293695
AGGGAG	3.55364	-0.660995	4.18711	-3.13902	4.00228	0.26679	6.33612	-1.2115	-1.21655	-1.92115	0.00219616	-3.26964
AGGGAT	1.11907	0.537089	0.717573	-2.34747	1.5358	0.839443	-0.455531	-0.51175	-1.00806	-0.348242	0.875647	-2.10585
AGGGCA	0.788886	-0.0300813	-0.804678	-1.11781	1.19414	1.83675	0.959948	-0.487945	-0.750019	-0.890582	-2.06498	-0.96492
AGGGCC	1.89034	3.99116	4.45052	-1.07777	4.77515	3.95706	3.0184	-1.26209	-0.621782	1.49783	1.81832	-2.18837
AGGGCG	1.62	-0.135868	0.0414788	-0.571607	2.35514	-0.733979	-0.324728	-0.610969	-0.50654	-0.395884	0.283746	0.352306
AGGGCT	1.4459	0.927023	0.621022	-1.3401	1.33583	2.54964	-0.26637	-0.97714	-0.848221	-1.13001	-0.234283	-1.25941
AGGGGA	4.44737	3.46872	0.532829	2.02748	4.23285	2.71763	2.05416	3.44503	0.484518	0.251406	-0.93685	0.209663
AGGGGC	1.18135	4.3587	-1.31158	-0.300116	2.72094	3.15546	0.862658	0.919963	-1.52822	2.6103	-2.66057	-1.77067
AGGGGG	5.32868	1.08773	0.535145	-0.270868	4.86415	2.17456	1.86477	0.331803	1.09642	-1.31527	-0.254187	-0.0249146
AGGGGT	0.718014	3.06369	0.367773	-1.18286	2.36868	2.57688	-0.869601	-0.910987	-1.65915	-0.760092	-1.42232	-0.571693
AGGGTA	-1.78325	0.0320745	-1.50243	-1.88433	0.132215	-1.08101	-2.56522	-1.68827	-1.97502	1.1686	1.67183	-0.401175
AGGGTC	0.899009	-2.14464	-0.59068	-4.03635	0.399248	-1.05578	0.258093	-1.72687	-0.453124	-2.6164	-0.429292	-3.64081
AGGGTG	-1.7364	2.82831	-0.778959	1.74063	-0.0156303	3.24228	-1.13026	0.735555	-1.81361	-0.931421	0.358422	0.589761
AGGGTT	-0.396374	0.479974	-3.21548	0.793434	-1.14225	1.015	-2.11293	2.8452	0.303685	-1.90784	-2.55285	-0.807952
AGGTAA	-1.52855	-0.0821214	-2.99202	-2.44952	-1.31616	-1.5754	-2.13562	-1.03238	-0.931421	0.251406	-1.01916	-2.80536
AGGTAC	-0.325543	-1.40063	-2.78348	-2.54722	-0.349352	-0.610882	-2.77164	-0.220126	-0.0234424	-0.977679	-1.99327	-2.46548
AGGTAG	-0.758472	-0.896962	-3.34492	0.348896	0.877762	1.26796	-2.87602	-0.991152	-1.15695	-1.92417	-0.949962	-0.634582
AGGTAT	-2.03126	-1.57001	-2.25254	-1.88255	-1.62005	-1.38964	-0.830538	-1.87929	-0.931421	-0.933255	-1.70869	-0.660774
AGGTCA	-2.95445	-1.91403	-4.91254	-2.45752	-2.13856	0.0346179	-3.15985	-1.77735	-2.70134	-2.91686	-3.02097	-2.39493
AGGTCC	0.482308	-0.0274199	0.0581456	-1.18908	0.210204	0.750373	0.6448	-1.81351	-1.00768	-0.105211	-0.0980963	0.296231
AGGTCG	0.313731	-0.984693	-0.095654	-1.35703	0.773975	-0.822648	1.32711	-1.73103	-0.151172	-1.5847	-1.7661	-1.14196
AGGTCT	-2.01325	-1.02584	-1.9897	-2.84412	-1.75258	-1.31616	-1.11955	-2.13562	-1.57	-0.652274	-1.21208	-2.16838
AGGTGA	-1.37436	-1.3968	-2.12566	-2.17011	0.153978	0.716099	-1.69816	-0.810953	-1.72441	-1.87258	-1.79276	-2.84522
AGGTGC	-0.308707	-1.77248	-0.861679	-2.64252	-1.29721	-0.914	0.804977	-1.15499	-0.454202	-1.70454	-1.84864	-2.0781
AGGTGG	1.61254	0.945917	-3.78713	-2.27907	0.760992	1.2999	-1.54091	-0.240255	0.999404	-1.21655	-3.11581	-1.87137
AGGTGT	0.878899	-2.39875	-0.692411	-3.62471	1.56465	-2.03031	0.0910131	-2.15908	-0.533917	-1.443	-0.177391	-2.56626
AGGTTA	-2.54988	-1.03756	-3.40882	-1.90723	-1.37476	0.339393	-1.77729	-2.07174	-0.499435	-1.44417	-2.17204	-0.875579
AGGTTC	-0.292524	-0.163008	-0.350136	-1.79145	-1.69141	-0.976786	0.345582	-1.42188	0.434427	-0.113638	-1.91253	-2.37076
AGGTTG	-1.84266	-3.61978	-2.2761	-4.65053	0.261873	-3.8826	-1.58487	-2.62885	-0.621782	-1.4964	-1.5952	-3.12722
AGGTTT	-1.72649	-1.45759	-1.84474	-3.62471	-0.567312	-1.29881	-0.902517	-1.74022	-2.3389	-1.89095	-0.537664	-2.75068
AGTAAA	0.135947	-3.42433	-0.571378	-1.02717	-0.547392	-2.21097	-0.159827	-1.09478	0.448607	-1.98211	-0.169492	-0.754216
AGTAAC	-1.00966	-0.831965	-0.576471	-0.312009	-0.872294	-0.619157	-0.553395	-0.385503	-0.184632	0.00639578	-0.969203	0.562673
AGTAAG	-2.18715	-0.659476	-2.60361	-1.74038	-0.49112	0.682224	-1.66129	-2.07174	-1.85969	-0.814346	-0.735037	-0.875579
AGTAAT	0.0402151	-1.65016	0.432847	0.887294	-1.66404	-0.698047	0.143814	1.21295	1.50355	-0.283989	1.191	-0.828347
AGTACA	-1.65016	-0.46343	1.20033	-0.947766	-1.34126	1.07677	0.936724	-0.226728	-0.874822	-1.48505	0.631105	-1.84146
AGTACC	-0.234812	-0.220502	2.0167	-1.88693	-0.774897	-2.15734	1.27616	-1.12548	-0.598817	1.10641	0.525319	-0.736213
AGTACG	-0.654761	-0.673949	0.12921	-1.08413	-1.44804	-0.613108	-0.535821	-0.855577	-1.47973	-0.746421	0.12689	-1.07328
AGTACT	-0.113628	-2.45338	-1.72517	-1.36073	-1.21809	-1.42497	-1.29619	-0.960268	0.0331834	-2.1222	-0.0973615	0.0730987
AGTAGA	-0.324624	-3.71762	-0.0288638	-2.73761	-1.23873	-2.13895	0.938814	-2.56006	0.801831	-2.37741	0.177925	-2.0118
AGTAGC	-1.91403	1.62299	-2.45752	-3.14655	-0.249656	1.38396	-2.02151	-1.99729	-1.87237	1.35592	-0.459888	-2.16709
AGTAGG	-0.136679	-1.01555	-0.274954	-4.03392	0.424393	-0.317426	-0.780315	-1.77094	-1.08793	-0.815297	-0.934163	-3.21079
AGTAGT	-2.79273	-2.19272	-0.422744	-1.44545	-3.35827	-1.83953	-0.910987	-1.50381	-0.186221	-1.38672	0.609603	-0.645515
AGTATA	-1.75728	-1.3395	-1.21241	-1.74667	-1.9553	-1.22059	-1.53319	-0.972202	-0.044518	-0.533917	-0.0298789	-0.879577
AGTATC	-0.242466	-0.645463	-1.18908	1.58697	0.36038	-0.753626	-0.138688	0.534201	-0.463442	0.124974	-1.76851	1.11579
AGTATG	-0.438406	0.984347	0.503493	-0.94759	-1.85435	0.410389	-0.804105	-0.826157	0.830713	-0.432188	1.65806	-0.272436
AGTATT	-1.18852	-2.86423	-0.606601	-1.94382	-1.83976	-1.92225	-0.939052	-2.02964	1.03919	-0.62797	1.21988	-0.169128
AGTCAA	1.53464	1.5972	1.55015	-2.30364	0.49861	-0.0849965	-0.215878	-2.46662	1.84137	2.75153	1.33531	-0.822462
AGTCAC	-0.428835	1.64887	1.74219	0.176058	0.132215	0.912806	-0.154147	-0.991152	-0.041098	2.31676	0.610253	2.05152
AGTCAG	0.870693	0.593759	0.139662	-1.43346	1.64937	-1.40878	0.143814	-1.46354	-0.433266	0.330487	0.0518961	-0.702461
AGTCAT	-2.33112	-0.163008	-0.457095	-0.10373	-1.14225	-0.283198	-2.11293	-0.230436	-0.440076	-0.113638	-0.307371	-0.0101459
AGTCCA	0.356025	-0.736685	-1.38939	-2.97286	-0.25723	-0.629992	-1.43345	-1.71974	-0.453124	-0.432188	-0.429292	-2.10847
AGTCCC	1.79091	-0.119853	0.622382	-1.34615	2.69094	-1.29205	-0.500574	0.182291	-0.550541	-0.218467	-0.772196	-1.49081
AGTCCG	-1.70015	4.63491	-2.16306	3.80818	-1.11583	3.3977	-1.40383	1.34735	-1.90285	1.53827	-1.15075	3.43392
AGTCCT	-1.51268	-0.973523	-1.94476	-0.105642	-0.482734	0.0346179	-2.21906	1.39676	-0.774099	-1.08901	-0.823661	-0.459888
AGTCGA	0.0224054	-1.92741	0.327778	-2.68275	-0.733854	-1.03122	1.22888	-1.92803	-0.0825645	-1.1838	-1.21344	-2.11074
AGTCGC	0.496314	-0.942321	-0.508746	-0.288569	-0.733854	-1.49185	-1.72382	0.165174	0.706888	0.330544	0.0866079	-1.68478
AGTCGG	3.33976	0.451605	-0.508746	-0.933021	0.125593	1.84506	-0.247469	0.542397	1.49634	0.137212	-0.563417	-1.56689
AGTCGT	1.86135	-1.13441	-0.288569	-0.583076	0.541962	-1.75029	0.165174	-0.692818	1.26463	-0.523296	-0.915667	-0.479183
AGTCTA	0.982082	-1.73601	1.5193	-1.21202	-0.0911818	-0.955854	0.23238	-0.130274	0.548532	-2.43187	1.21364	-2.08605
AGTCTC	-1.04372	-1.11815	-3.92945	-0.521344	-0.789329	-1.01966	-1.16461	0.384267	-0.166919	-0.579405	-3.14972	-1.55807
AGTCTG	-1.09064	-0.331425	0.10635	-0.0980536	0.983979	0.0262986	-1.92481	0.00801502	-2.00549	-0.278582	0.5982	-0.548269
AGTCTT	0.895233	-0.530213	-0.0877484	1.65601	-0.82598	-2.70738	-1.59982	0.126838	1.36182	2.54551	1.81582	2.8355
AGTGAA	-2.45374	-2.39875	-4.3591	-3.86204	-1.92225	-1.29881	-3.30844	-3.20621	-2.22353	-1.443	-2.60897	-1.09092
AGTGAC	-0.858264	1.00241	0.261677	0.321141	-0.404469	1.71281	1.77962	0.003982	-0.373128	-0.551251	-0.789311	0.537269
AGTGAG	-3.09538	-2.21974	-3.05103	-3.95581	-2.62091	1.05401	-1.72123	-1.63806	-1.33926	-3.08383	-2.68624	-3.03568
AGTGAT	-3.34194	-2.72275	-2.63065	-3.3567	-0.971889	-0.592621	-2.70885	-3.23542	-2.48895	-1.45261	-0.417786	-0.992499
AGTGCA	-0.363436	0.984347	-3.6163	-0.610046	0.501797	1.10398	-1.25522	-1.12402	-1.12977	-0.432188	-1.98178	-0.534726
AGTGCC	0.238424	0.044235	1.34162	1.45807	0.33232	0.202235	2.41455	-0.161322	-1.11371	-0.937648	-0.262256	0.747342
AGTGCG	-2.27968	1.37356	-1.64276	1.62651	-1.40977	0.315199	-1.22675	-0.855577	-2.12401	0.106283	-1.58602	3.13936
AGTGCT	-2.13528	-2.79784	-0.960193	-4.08655	-0.573701	-1.49495	-0.9916	-2.5978	-1.41889	-2.57988	-0.827957	-3.27092
AGTGGA	-0.784234	-0.72576	-0.569721	-1.03083	-1.79441	0.0778703	1.17745	-0.910987	-0.474225	-1.6209	-0.662626	-0.335434
AGTGGC	-0.555394	-0.324624	-1.39988	-1.11058	-1.33255	0.983979	-1.43953	-1.44754	-0.441142	-1.23986	-0.227496	-0.242351
AGTGGG	-1.11965	-0.0408224	-2.85435	-1.37032	-0.793581	0.361222	-1.41947	-0.270319	-0.203477	0.338045	-1.5004	-0.861535
AGTGGT	-2.40889	-0.0330122	-0.560428	-1.07406	-0.918107	-0.53393	-0.777347	-0.800698	-0.985831	0.999972	-0.171057	-1.96492
AGTGTA	-0.113628	-2.36084	0.521735	0.0948953	-0.862942	-2.40326	-0.0760408	-0.59946	1.33809	-0.814346	-0.0973615	0.420887
AGTGTC	-1.49357	1.28723	-2.02835	1.16129	-2.70738	2.26889	0.126838	1.43761	0.13833	-1.08793	-2.00949	1.01891
AGTGTG	0.493475	0.69727	2.54608	0.763342	-0.731354	-0.0741948	0.869784	0.0471915	-0.528796	0.35255	1.5662	0.250852
AGTGTT	-3.20546	0.971991	1.3592	-2.29309	-1.29881	-0.0419957	-0.483662	-2.33025	-0.771075	0.680725	1.12209	-1.50735
AGTTAA	-2.42298	-1.73694	-2.4837	-2.82504	-1.35633	-2.5358	-1.6638	-1.85071	-0.939635	0.0378119	-1.41988	-0.490151
AGTTAC	-1.96742	-0.980251	-0.0954237	-0.553786	-1.42011	0.274564	-0.463468	-2.1578	-1.42679	-0.551251	0.181876	0.809216
AGTTAG	-1.0093	-1.47282	-2.35627	-1.77347	-1.62227	-1.66287	-0.455531	-1.54934	-0.363418	-0.283989	-2.57447	-0.585105
AGTTAT	-2.40225	-1.56487	-2.20432	-1.92849	-1.0978	-1.79227	-2.30022	-2.832	-1.13503	-0.33807	-0.651221	-0.174653
AGTTCA	-0.973523	-0.657939	-2.04249	-2.69162	0.0346179	0.0262986	-1.28902	-1.51775	-2.65574	-1.63838	-0.459888	-1.22005
AGTTCC	0.65905	-1.2425	-0.949397	-2.24701	-0.859219	-0.546882	-0.804105	-1.44759	1.13541	-1.33396	-1.10166	-1.28047
AGTTCG	-2.64863	0.496314	-2.83418	-0.927008	-1.39801	0.125593	-2.25213	-0.247469	-1.64295	-0.872017	-1.53363	-0.563417
AGTTCT	-1.07878	0.12374	0.613499	1.41616	-0.382065	-0.53393	-0.547144	1.1526	-0.739638	0.999972	-0.171057	1.47515
AGTTGA	2.0302	-3.02189	-0.270722	-2.92867	-0.234506	-1.79227	0.162209	-2.832	1.53539	-1.68649	-0.0991747	-0.61876
AGTTGC	-0.54351	0.345119	1.34082	-0.64858	-0.682306	-0.218682	-0.146621	-0.756916	0.267492	-0.363418	2.13494	-0.451321
AGTTGG	-0.72311	-0.165278	-2.28572	1.06195	-0.455565	-0.43432	-1.49896	0.0352661	-1.28878	1.11429	-0.728262	-0.419928
AGTTGT	0.824469	2.0302	1.09748	0.0333229	-0.859258	0.702623	-0.910987	0.967107	0.674587	2.10927	2.26342	-0.807952
AGTTTA	-0.840633	-2.94289	-0.706276	-3.11099	-0.573701	-1.93123	-1.21567	-2.12109	-0.939635	-2.04974	-1.02526	-0.769592
AGTTTC	-0.670494	-0.66002	-0.499708	0.309396	-0.711173	0.318892	-2.02454	-0.0682115	-0.14311	-1.87237	0.733348	-0.244884
AGTTTG	-1.11812	-0.21339	0.535435	-0.70982	-2.56898	-1.71194	-0.376869	-1.4376	0.912843	1.58972	0.595001	0.88823
AGTTTT	-2.34679	-1.20458	-2.16861	-0.206687	-3.43804	-1.77953	-1.88657	-0.944699	0.872795	0.15416	-1.01367	0.855383
ATAAAA	-0.323837	-3.82839	-1.66595	-1.60172	-1.05677	-2.61363	-2.4276	-2.26239	1.13739	-1.41247	0.337875	0.113231
ATAAAC	0.538608	1.32017	1.05911	-1.21728	-0.218682	0.811115	-0.756916	-1.09155	1.5705	0.464311	3.26419	-0.0997753
ATAAAG	-1.52855	-1.20316	-0.921485	-2.33661	-1.92395	-1.0978	0.213524	-2.06675	0.743457	-0.885342	-1.93854	-0.651221
ATAAAT	-0.760015	-0.395465	0.000501451	-3.15078	-1.17635	-2.25436	-2.07885	-2.52605	1.51277	2.42423	3.09516	-0.689857
ATAACA	0.476141	-0.659476	-0.4651	-0.739323	-1.19093	0.339393	-0.519199	-1.18837	1.13541	-0.814346	-0.0981248	0.68018
ATAACC	2.70804	-2.08326	1.01153	2.01765	2.51722	-1.73506	1.12852	0.325276	1.02773	-1.60876	0.819082	0.541293
ATAACG	-0.673949	-1.28168	-2.43945	1.78912	-0.613108	-1.44804	-1.6529	0.440688	0.106283	-0.435391	-1.77538	1.84668
ATAACT	0.652221	-1.45464	-0.878811	-1.17967	-0.234506	-2.26648	-1.17929	-1.6672	1.82233	0.396797	0.137084	-0.175925
ATAAGA	-0.315621	-4.26531	-2.1985	-4.11768	-2.45848	-3.37667	-2.03542	-1.53319	1.45595	-1.87237	-0.645515	-3.03995
ATAAGC	-0.342638	-1.40063	2.26857	-1.15586	-1.71263	-2.24458	-0.324728	-0.220126	1.3617	-0.977679	2.59118	-0.30315
ATAAGG	-0.189589	-2.16985	-1.68869	-1.6037	-0.277018	-2.24236	-0.652454	-0.304844	0.799346	-1.87236	-1.61733	-1.09441
ATAAGT	-0.804225	-3.15034	-1.11083	-1.10768	-1.85435	-2.98185	-0.804105	-2.69981	-0.0833768	-0.348242	-0.850774	0.543456
ATAATA	-2.61779	-4.54499	-3.88065	-2.70474	-0.780991	-3.61234	-3.58854	-3.00827	-0.781667	-1.29784	-1.36405	0.765531
ATAATC	-2.01325	-1.21883	-0.14798	-0.642764	-1.43721	-2.66341	-0.848687	-1.87929	-0.411281	1.4068	0.219042	1.50684
ATAATG	-2.31627	-2.2611	-0.975363	-1.08217	-1.51657	-1.72217	-0.492997	-1.23775	-0.984647	-0.493445	-1.0829	-0.373769
ATAATT	-3.64382	0.520185	-1.92193	0.042819	-2.16133	-1.25522	-3.13584	-1.34829	-2.41351	1.832	0.887331	2.04338
ATACAA	-3.70832	-1.39705	-2.65634	-4.89658	-1.43844	-0.405215	-1.31596	-4.07252	-2.21865	-1.23986	-0.754216	-1.92345
ATACAC	-0.547602	-0.672559	-1.5404	-1.18908	-0.823165	0.750373	-1.78684	-0.808616	-1.152	-1.17991	-0.314319	-0.588658
ATACAG	-3.08699	-1.49357	-3.23705	-1.88664	-0.866445	-1.83384	-2.06942	-1.62381	-2.69463	-0.396598	-2.02189	0.633231
ATACAT	0.0256702	-0.119853	1.11489	-0.397525	-1.22059	-0.642299	-1.23801	0.182291	1.45595	1.57202	2.39729	-0.753678
ATACCA	1.5271	-0.292524	0.831798	-0.534585	0.205968	0.203621	-0.921717	-0.305474	1.64846	-0.958133	-0.612054	-1.05257
ATACCC	2.77501	2.33746	-1.60568	1.50773	2.69863	1.77147	-0.854844	0.0203592	-0.143011	-0.201041	-1.72651	0.313739
ATACCG	-0.704329	-0.295575	-0.795391	1.30984	-0.84195	-0.105326	-1.79353	0.804486	-0.984975	-0.226322	-0.124571	1.47515
ATACCT	-1.48446	-0.622323	-1.03381	-1.67319	-1.21809	-1.97317	-0.0760408	-1.0583	-0.293042	0.925861	-0.903192	-0.716715
ATACGA	-2.72042	-1.39932	-1.98286	-1.34527	-1.75029	-1.5933	-1.92803	-1.72382	-1.84431	-0.872017	-1.02304	-0.563417
ATACGC	0.599074	2.337	0.12921	1.86283	-0.311109	0.69714	-0.535821	0.464468	1.65329	0.565555	0.12689	1.9982
ATACGG	-0.295575	1.22599	0.0320365	-0.977399	-0.105326	-0.311109	0.804486	-1.51233	-0.226322	0.608949	-1.5036	0.12689
ATACGT	-1.65858	1.91804	-1.57024	2.00083	-1.90105	-0.733854	-1.57538	2.70524	-0.857343	0.706888	-1.3811	0.0866079
ATACTA	2.91455	-0.710501	-3.14744	0.018762	-0.313406	-1.69141	-2.36455	-1.93311	2.63949	1.13071	-1.49218	0.667353
ATACTC	-0.220502	-1.3177	-1.47592	-1.56867	-0.890521	-0.809598	-2.21354	-0.138688	0.330644	0.25302	-0.736213	-2.06347
ATACTG	-0.309462	0.538608	0.867412	3.10834	-1.92839	-0.218682	1.44915	2.25693	1.33809	1.89282	0.439859	0.079466
ATACTT	-0.401279	-2.78138	-2.54764	-0.990007	-1.17781	-2.62759	-1.81651	-1.84127	0.96759	0.0743016	-0.732169	0.425407
ATAGAA	1.15259	1.76166	0.853258	-0.861679	0.507219	0.146893	0.99657	-0.683431	1.30175	1.13759	1.73899	-0.756417
ATAGAC	4.25332	-1.34136	2.41978	-0.065127	0.621635	0.024455	2.21639	-0.623129	2.61851	-1.20741	1.00388	0.259458
ATAGAG	-0.136679	-1.78684	0.981758	-3.37856	-1.05121	-1.0616	1.43761	-2.44335	-0.41022	-0.98664	0.739895	-1.99849
ATAGAT	-4.60163	-1.75925	-3.64586	-1.18286	-2.56898	0.0778703	-2.54729	-0.642688	-2.80105	-1.33396	-2.46297	-1.04421
ATAGCA	-0.729942	-0.815812	-1.70887	-0.64858	0.0710087	1.18491	-2.27922	-0.154147	-0.754631	-0.685737	-0.181035	-0.716715
ATAGCC	0.85967	-1.21998	1.77521	-0.248227	0.21754	0.862511	-0.854844	-0.714535	0.312795	-1.27972	2.02654	-0.917906
ATAGCG	0.349808	-0.451503	-0.632354	-1.76353	-0.613108	-1.5933	-0.855577	-1.72382	1.81169	1.49634	-0.37117	-1.21344
ATAGCT	-0.692053	-4.01666	-3.27732	-2.88669	-0.752761	-2.90184	-2.97332	-2.23297	-1.22576	-2.68673	-0.90162	-0.92831
ATAGGA	-3.80205	-2.53402	-2.59876	-1.74667	-2.18869	-1.53006	-1.03238	-1.23801	-2.28364	-2.52379	-1.64574	-0.879577
ATAGGC	-0.325543	-1.10408	-2.59083	-1.30929	0.0465047	-1.51686	-1.07163	-1.58376	-0.0234424	0.321398	-1.39447	-1.35964
ATAGGG	0.482308	-0.45213	1.14332	-0.70002	-0.681726	-0.994182	1.79392	0.0828198	1.45019	-0.426981	0.2392	-1.26897
ATAGGT	-0.831965	-0.831965	-2.31335	-0.493948	-0.245306	-0.245306	-1.3488	-1.0277	-0.680412	-0.680412	-1.41661	-0.00283564
ATAGTA	-1.37382	-0.621315	-0.239421	-0.142236	-1.29205	-1.85435	-0.654807	-0.804105	-1.11371	0.526016	0.474877	0.403642
ATAGTC	-1.85747	-2.18456	-2.07299	-0.906147	-0.872294	-1.08101	-1.54383	-0.307183	-0.53771	-0.677672	-1.84136	0.510943
ATAGTG	-3.67711	-0.163008	-2.50245	-0.94759	-2.02652	-0.283198	-1.60578	-1.12402	-1.81077	-0.750738	-1.38331	-0.534726
ATAGTT	-1.22049	-1.37436	-0.903321	-1.86479	-1.99476	-1.45415	0.111073	-1.92836	1.19196	-0.739638	-0.528472	0.234368
ATATAA	-0.228885	-1.66801	0.899576	-3.11047	-0.0741948	-1.82319	-1.39542	-1.99314	1.3811	0.963858	3.21498	-0.5966
ATATAC	-0.736685	-2.62356	-1.62268	-0.177842	-1.32358	-2.34496	-2.0176	1.1293	1.47911	0.236771	0.252144	-0.90162
ATATAG	0.253738	0.961407	2.41966	1.12546	0.124975	-0.554392	1.41917	1.32217	1.90711	2.87141	1.7271	0.667353
ATATAT	-1.54184	-0.948761	4.39864	0.6563	-1.86953	0.311782	-3.00827	2.16368	0.50314	0.467415	5.37902	1.53256
ATATCA	-2.89153	1.54448	-0.67786	0.647162	-1.66287	-0.0156507	-0.168191	-0.226728	-2.3519	2.19428	0.387863	1.46346
ATATCC	-2.80039	0.149821	-2.19463	0.461375	-2.07042	0.302329	-0.305474	-0.021266	-0.958133	-0.0963594	-1.91253	0.0162625
ATATCG	0.599074	0.428325	-0.424095	0.0320365	0.825824	-0.105326	0.440688	0.804486	-0.435391	-0.226322	-1.5929	-1.5036
ATATCT	-0.656913	-0.467967	-0.391194	-0.158884	-2.14901	-0.430749	-0.440595	-1.42763	0.0346171	0.606996	0.992919	1.86491
ATATGA	0.0256702	-1.93149	-0.240585	1.09748	-0.911122	-1.17163	-1.23801	-1.44759	0.0346171	-1.33396	0.758857	2.26342
ATATGC	-1.77331	-1.764	-0.378801	2.59753	-1.16368	-2.15791	-1.23132	1.12077	-2.20264	0.267492	0.809216	2.13494
ATATGG	-2.35929	-1.11815	0.805365	-1.77347	-1.80955	0.588387	0.41465	-0.996877	-1.24564	-0.579405	1.50813	-0.341863
ATATGT	-1.30158	0.997726	-0.589768	1.35283	-1.71194	-2.69548	-2.2851	0.0963518	0.68335	3.44119	0.328509	1.89894
ATATTA	-1.49678	-4.06448	0.253833	-2.70474	-2.16965	-3.61234	-1.09722	-1.32426	0.797243	-1.49795	1.93522	-0.882143
ATATTC	-1.71969	-2.30928	-0.512538	-1.31515	-2.42169	-1.4306	-1.07941	-2.06942	0.423348	-1.65821	-0.171768	-0.315127
ATATTG	-2.46062	0.433141	-0.550366	-1.31982	-2.20186	-1.54266	-0.742506	-0.373347	-1.56366	1.47565	0.259858	-1.56904
ATATTT	-3.04463	-2.03986	0.935546	-3.68303	-3.55189	-2.98391	-1.38727	-2.6764	-0.077131	-0.00183338	2.43165	-1.11591
ATCAAA	-1.43816	-2.11903	-2.55872	-1.91263	-1.14225	-1.96526	-1.41748	-2.18463	-1.18384	-0.98664	-1.32804	-0.403745
ATCAAC	2.50139	3.20939	0.326256	1.50163	1.20998	0.117554	0.849959	0.763309	2.13602	4.67252	-0.975899	1.21273
ATCAAG	-1.24426	0.0501034	-1.40365	-1.88593	-0.619157	-1.25668	-1.3488	-2.20412	0.00639578	1.22768	-0.00283564	-0.678484
ATCAAT	0.253738	-1.86269	-0.710511	-0.857828	0.526969	-1.74071	-1.343	-1.991	0.799346	-1.02382	0.510943	0.845427
ATCACA	-0.927911	0.832765	0.233815	-0.2401	-2.01717	0.36038	0.663144	0.196275	0.204913	0.25302	0.776725	0.00126775
ATCACC	-1.87611	1.80538	-3.03202	-0.710511	-1.40878	2.13494	-1.97649	0.38336	-0.766683	0.799346	-2.2834	-1.61733
ATCACG	-2.72016	1.53968	-2.09319	-2.05041	-1.47496	-0.126248	-1.31581	-2.1769	-1.65408	0.162352	-1.25107	-1.48627
ATCACT	-1.74204	-3.15628	-2.54839	-3.49367	-1.29721	-1.83451	-0.931499	-2.44646	-1.2501	-2.30209	-1.41175	-1.7712
ATCAGA	-0.553512	0.880398	-0.878811	1.52035	0.0778703	0.424393	-0.642688	0.170226	-0.760092	-0.41022	-0.335434	2.13494
ATCAGC	3.64307	-2.10374	3.36612	-1.18286	0.398338	-2.73352	3.27224	0.430509	2.55761	-1.04703	1.53957	-1.98925
ATCAGG	3.41332	0.943724	2.03745	-0.4484	0.36038	-0.890521	2.20606	0.325276	1.68595	0.330644	0.886157	-0.416836
ATCAGT	-1.587	-0.501512	-1.33488	-0.350136	-1.79639	-0.175386	-0.642688	-0.95653	-0.186221	0.0862868	-1.28047	0.0940455
ATCATA	-1.24997	-0.545459	-0.663228	-0.778818	-0.468359	-0.976786	-1.31326	-0.826157	-0.629658	-0.113638	1.25453	-0.797017
ATCATC	0.151631	0.897913	-1.84396	1.66831	-1.27137	0.665234	-1.0583	1.75762	0.603541	1.93383	-0.982109	0.484393
ATCATG	0.262056	-1.82866	2.04244	-2.50252	-0.872294	-1.3423	0.43704	-3.44952	1.93383	0.278645	2.22871	0.259858
ATCATT	-1.28933	0.414628	0.199662	-0.325419	-0.872346	-0.294694	-0.722023	-1.24504	-1.43176	1.6092	1.3257	1.16837
ATCCAA	-0.242466	0.324375	-1.75846	-1.00996	-0.809598	-0.955854	-1.47854	-0.486867	-0.105211	2.52584	-1.17858	-0.516001
ATCCAC	0.553307	-1.02153	2.0208	1.38759	-0.125504	-1.25291	-1.55665	0.427804	-0.143694	0.821728	2.9381	1.31082
ATCCAG	1.89748	0.293232	1.87941	-0.626533	0.793293	0.467628	1.75446	-1.08901	0.606349	0.22132	-1.49218	-1.10166
ATCCAT	1.84793	3.84341	2.05321	5.07418	0.128545	1.53036	1.54109	2.20606	1.03661	4.91003	1.12818	4.42571
ATCCCA	-4.08996	-0.149448	-5.03836	-1.98615	-1.98571	0.435715	-2.90896	-0.683431	-3.41115	-1.2501	-2.86448	-1.84864
ATCCCC	2.53296	1.08	2.22415	0.846999	3.47429	0.399248	0.427804	1.10386	1.21647	0.451396	0.985796	-0.181035
ATCCCG	-0.16207	-0.341402	0.722967	2.21649	-0.613108	-0.312146	1.53638	1.77761	-1.59913	-0.523296	-1.07328	0.0646703
ATCCCT	3.1873	0.598894	1.9476	1.78443	0.202235	0.202235	1.56659	2.14256	1.21828	0.294311	-0.520632	0.240152
ATCCGA	1.08855	2.337	3.02569	5.18264	0.181978	0.69714	1.34735	6.32348	0.0613617	0.565555	1.00178	0.278417
ATCCGC	-2.03423	-0.470978	-0.795391	-1.45889	-1.64589	1.08921	-0.412521	-1.65493	-1.72344	-1.51236	-1.9487	-1.02663
ATCCGG	4.63491	-0.451503	1.46072	-0.508746	5.00555	0.985039	1.34735	-0.247469	1.53827	-0.872017	1.00178	-1.21344
ATCCGT	0.349808	0.970222	1.62651	-0.508746	-0.613108	-0.733854	-0.0582569	0.490708	1.81169	2.28579	1.73515	-0.563417
ATCCTA	-0.220502	-1.764	-0.4484	0.622698	0.798565	-1.78901	-1.12548	0.80392	-0.833	-0.749076	-0.416836	0.460886
ATCCTC	-0.168169	-0.657939	-1.25075	-1.53893	-0.565844	0.618441	-0.754869	0.26231	-0.00662364	-1.63838	-3.01147	-0.548269
ATCCTG	-0.248756	1.3965	-0.132048	1.3726	0.376828	1.07794	0.980137	1.62739	-1.56366	-0.664063	-1.04037	-0.908356
ATCCTT	1.58171	0.34776	1.03704	-0.85115	1.57734	-0.0626419	-0.437628	-0.722023	0.0561946	0.303685	1.10433	-0.103237
ATCGAA	-0.942321	-0.654761	-0.783461	-0.424095	-0.474945	-1.44804	-1.58166	1.4172	-0.603544	-0.435391	-0.915667	-1.5929
ATCGAC	0.179145	-0.17065	-0.783461	2.96943	-1.49185	-1.57671	0.165174	0.464468	1.26463	0.565555	-0.915667	3.71798
ATCGAG	-0.944046	-2.00634	-0.828416	-2.79794	-1.11583	-1.27038	-0.226098	-2.11706	-1.27308	-1.43665	-1.15075	-1.3811
ATCGAT	-1.34786	0.20196	-1.78888	0.67823	-1.69836	0.181978	-1.86164	-0.0336343	-0.392006	0.0613617	-1.45782	-0.214293
ATCGCA	0.182275	-1.81142	0.378357	-2.64193	-0.0380087	-0.733979	-1.79353	-1.65493	0.491959	-2.07059	1.69956	-1.48627
ATCGCC	2.86173	9.85996	3.80818	10.7156	3.3977	0.69714	1.34735	16.0885	0.0613617	4.74289	3.43392	0.278417
ATCGCG	0.20196	0.0224054	0.67823	-1.76353	-1.42588	1.84449	-1.41462	-1.72382	-1.41555	-0.872017	-0.214293	-1.86347
ATCGCT	-1.87653	-1.32929	-2.08866	-2.81314	-2.26355	-1.27112	-0.00244241	-1.70725	0.312795	-0.598817	-2.10181	-1.3512
ATCGGA	-1.70015	0.739879	-2.83038	-1.77324	-0.430224	-0.474945	-1.40383	-1.58166	-1.27308	0.330544	-2.18785	-1.68478
ATCGGC	0.179145	-1.18583	0.206323	-1.5359	-0.474945	-0.613108	0.165174	-0.855577	0.330544	-0.746421	-0.915667	-1.77538
ATCGGG	-0.0940088	-0.772142	-0.313385	-2.33185	-0.182433	-0.538867	-1.21062	-0.928087	-0.392006	-1.96006	-0.311275	-2.26257
ATCGGT	1.86135	-1.18583	-1.27835	1.17474	0.541962	-1.54141	-1.58166	-1.6529	2.19872	-1.59913	-0.146551	2.43725
ATCGTA	-0.17065	1.44413	1.86283	-1.76353	-1.57671	0.125593	0.464468	-1.72382	0.565555	2.28579	0.278417	-1.21344
ATCGTC	-1.74338	0.599074	0.0320365	1.78912	-1.41814	0.825824	-0.323087	1.4172	-1.43222	-0.435391	-0.510685	1.84668
ATCGTG	-0.704329	-0.337198	2.3346	-1.07129	0.765932	1.52585	0.277982	0.286096	-1.72344	-2.12401	-0.124571	-0.697899
ATCGTT	2.41369	2.98281	0.793238	-0.288569	-0.940397	2.57577	0.0914031	-0.708245	1.00046	0.330544	0.835267	-0.146551
ATCTAA	-1.00966	-0.470435	-1.13767	1.2628	-0.872294	-0.346269	0.43704	-0.59946	0.521523	1.07512	-1.55064	1.71735
ATCTAC	1.59547	-0.19618	0.655359	-0.474124	0.862511	0.862511	-0.315857	-1.11321	0.425759	-1.27972	1.53957	-0.215771
ATCTAG	-0.133489	-0.411253	-0.807914	-0.514875	-0.540679	-0.277018	-1.55665	-0.307183	-0.906419	0.0608371	0.740036	0.510943
ATCTAT	-0.836408	-0.385454	-0.239421	-1.42871	0.00744694	-1.16368	-0.654807	-1.54015	0.378363	1.76069	-0.262256	-1.36635
ATCTCA	-0.840633	0.806107	-0.0714825	1.52782	-1.35633	-1.29721	-0.09534	-0.187295	-0.460376	0.606996	1.14512	2.08336
ATCTCC	1.25239	1.79091	1.18237	2.92778	1.57734	0.618441	1.61419	3.56814	0.0561946	0.809252	-1.38001	0.571367
ATCTCG	-1.3192	1.76156	-1.01953	-0.734568	-1.13454	1.4304	-1.5599	-0.928087	-0.409854	1.05475	0.0299595	-0.276686
ATCTCT	1.68745	-0.09905	-0.651202	1.40055	-0.408401	2.41968	1.11696	-0.843399	2.51212	-0.909555	-1.14374	0.919325
ATCTGA	-1.04324	-1.587	0.132105	0.185345	-1.0712	-1.48401	0.85579	0.162209	-0.0557355	-1.04703	-0.419928	-0.335434
ATCTGC	1.45304	-1.0792	2.5958	0.500496	0.202507	-0.911488	1.75418	-0.310332	1.01186	-1.4168	-0.0973615	-0.396707
ATCTGG	0.24739	-0.92756	-0.915363	-0.658722	-0.49112	0.571116	1.58911	0.284508	-0.1216	-1.15695	-1.92763	-0.486112
ATCTGT	-1.93969	-1.516	3.35138	-0.969334	-1.00714	-0.114879	2.76478	-1.79926	-0.782124	-1.69364	2.81772	-0.52515
ATCTTA	-0.624167	-0.851331	-0.153523	-1.0364	-2.5677	-0.669126	-0.891052	-1.37372	-0.433266	0.13833	0.0518961	-0.0274495
ATCTTC	2.74326	-0.0907654	0.76227	0.704588	0.339393	0.949869	1.46174	0.487953	0.445296	-1.03728	0.420887	-0.390253
ATCTTG	-2.0935	-0.511948	-2.785	-0.112816	-0.294694	-0.505206	-0.376869	-0.609105	-0.944103	-0.582598	-1.69848	1.27773
ATCTTT	-0.562143	0.780329	1.25915	1.69011	-2.18395	0.0859506	-0.344058	0.427843	1.15025	2.18391	2.70345	2.08095
ATGAAA	-2.49566	0.700049	-0.0299309	-1.0326	-1.33255	-0.960401	-1.23804	-1.09312	-1.51853	2.96394	0.127347	-0.333665
ATGAAC	0.0501034	0.90216	0.920049	3.56004	-0.10353	-0.607264	-0.22325	0.369357	1.22768	-0.0963594	-0.0970453	3.11204
ATGAAG	-2.77646	-0.144976	-1.97819	1.2655	-1.32656	-0.29218	-2.02002	0.622621	-2.09152	-0.818185	0.0353029	0.758857
ATGAAT	-2.79387	-3.33992	-0.641386	0.291221	-3.13369	-2.7618	-0.699143	-1.32137	-0.808483	-1.443	0.271309	1.30651
ATGACA	-0.710501	-2.36084	0.203211	1.42964	-1.31241	-2.06042	0.345582	1.16728	0.782567	-1.44417	-0.479262	0.420887
ATGACC	1.97752	-0.220502	1.22933	0.373618	-0.202457	-1.31279	3.28782	0.325276	-1.728	-0.0572375	-0.612054	0.541293
ATGACG	2.42208	0.739879	-0.783461	0.701215	-0.474945	1.55887	-1.58166	-1.58166	3.13281	-0.603544	-0.915667	1.39168
ATGACT	-1.85143	0.942107	-0.541802	2.06488	-0.911122	0.71263	-0.440595	0.0860312	-1.38672	-0.147116	-1.3477	0.0864109
ATGAGA	-0.442781	-0.315621	0.194903	0.21124	1.10811	0.326762	1.56474	-0.174791	-0.880888	-0.24965	-0.315127	0.0566712
ATGAGC	-0.76347	-2.53474	-1.30392	-2.88669	-0.0548301	-2.006	-0.44442	-2.23297	0.0114273	-2.41244	-1.31483	-1.38001
ATGAGG	-1.43816	0.16907	-1.2452	-3.25118	-0.872346	1.591	-0.722023	-2.17184	-0.440076	-1.2501	0.305032	-2.50397
ATGAGT	-0.262639	-1.3395	-0.238909	-0.541802	0.34849	-0.601651	-2.10328	-0.174791	0.521853	-1.38672	0.637231	0.290733
ATGATA	-0.419674	-1.45392	-1.03977	-0.910164	-1.74071	-1.24195	-0.706603	-2.84307	-0.337008	-0.151617	-0.28559	0.563735
ATGATC	-1.96742	-2.97475	0.0841066	-2.8124	-1.78901	-2.66341	-0.146621	-1.60578	-1.42679	-1.81077	0.739895	-2.3467
ATGATG	-0.816771	-1.54679	0.586088	-1.57878	-2.80812	-1.70739	1.64092	-3.0024	0.999972	-1.04098	-1.1049	-1.38001
ATGATT	-2.22754	-1.40632	1.27782	-0.917432	-2.23957	-1.1373	-0.0682115	-1.48448	-0.827885	-0.487947	0.83014	0.243489
ATGCAA	-1.37382	-0.622323	-0.397525	1.40065	-1.29205	-0.218682	1.01939	0.448623	-1.41213	-0.041098	-1.2451	0.610253
ATGCAC	-1.03811	2.10795	0.415751	2.22316	-1.74071	0.798565	0.898895	0.325276	-1.02382	0.330644	-1.13385	0.541293
ATGCAG	-1.50294	-2.34696	-1.01375	-2.01242	-0.282336	-1.57715	-0.432483	-1.16461	-1.88408	-1.37302	-1.67916	-0.567684
ATGCAT	-0.325538	-1.05282	5.04797	1.03704	-2.14484	-0.512945	2.14256	-0.181151	-0.629658	-0.218098	3.0297	0.652632
ATGCCA	0.541197	0.314737	-0.271487	1.14905	0.949869	-0.404469	-0.250323	-0.0474914	0.541831	0.464311	-0.173549	-0.329621
ATGCCC	0.65905	0.414008	2.76354	0.968542	0.799339	0.202235	1.76005	1.27861	0.22132	0.294311	1.65806	-0.267038
ATGCCG	0.0224054	0.190109	0.746041	0.172567	0.125593	0.940992	0.490708	0.951636	-0.872017	0.616237	0.0866079	-0.632209
ATGCCT	-1.59204	1.58171	0.409886	1.18237	-0.32348	0.980114	1.82004	0.331803	-1.89095	1.42766	-0.168829	-0.476612
ATGCGA	-1.87323	-1.14763	-0.927008	-1.57789	-0.733854	-0.84195	-0.985646	-1.10302	-1.66147	-0.984975	-1.21344	-0.732615
ATGCGC	-0.381588	0.349808	0.206323	0.271194	-0.474945	-0.613108	0.165174	1.53638	-0.603544	-0.746421	0.622565	-1.77538
ATGCGG	-1.59093	-1.50305	1.16086	-0.783461	-1.64589	-1.49185	1.65899	1.03859	-0.984975	-0.603544	-0.124571	-1.68478
ATGCGT	1.44413	1.87613	-0.0904836	5.14324	0.985039	1.20749	0.490708	6.44235	-0.872017	0.979575	-0.563417	2.46807
ATGCTA	-3.11701	0.187626	-0.0719483	2.03745	-1.37476	-1.19959	-0.893917	1.87109	-2.70381	2.76064	0.161594	1.18112
ATGCTC	1.20242	-0.545459	0.684209	2.42785	-0.349352	-0.283198	0.288367	2.45031	1.79465	-0.750738	-0.196882	0.776725
ATGCTG	-0.430861	3.52215	1.7989	5.86613	1.43234	1.47632	1.45427	3.04385	-0.546101	0.821784	0.768649	4.63784
ATGCTT	1.91102	-0.635412	4.08884	4.52659	0.681502	-0.918107	3.40953	0.373667	0.879072	0.491328	2.45942	4.69404
ATGGAA	-1.00068	-3.33838	0.08217	-3.30609	-0.634065	-2.10063	-1.15499	-1.20796	-0.41886	-0.863888	1.52119	-2.11357
ATGGAC	0.482308	-0.591353	-1.89517	-1.41407	-0.235761	-1.37103	-0.504316	0.582912	-0.18839	-0.143694	-2.79647	-1.77204
ATGGAG	1.01517	-0.888161	1.40178	-0.416192	0.949869	-1.11017	-0.250323	-0.181151	0.278645	-1.04098	1.12667	0.200934
ATGGAT	-2.2611	-0.0232992	-2.12566	0.454049	-1.45415	-1.08597	-2.38877	-1.83377	-1.23202	0.680335	-0.779194	1.86787
ATGGCA	0.593759	-1.49357	0.746398	-0.611285	0.980114	-0.377948	0.58828	-0.873532	-1.31527	-0.396598	0.652632	0.192777
ATGGCC	-1.14377	1.00241	-1.68275	-1.07874	0.13961	0.634125	-1.39042	-1.84897	-1.85969	-0.220974	-0.496517	-0.822462
ATGGCG	-0.135868	-1.86427	0.611437	-3.06494	-0.126248	-2.34632	0.432988	-1.03038	0.162352	-0.771866	0.811951	-2.9681
ATGGCT	-1.88464	0.763317	0.593716	1.57978	0.20726	1.18441	-0.95384	1.07464	-1.9276	-1.15695	1.52984	0.209663
ATGGGA	0.366962	1.71927	1.41611	-0.364829	-0.29218	1.2316	1.42003	-0.44442	-1.67099	0.0114273	0.0566712	-0.585105
ATGGGC	1.84471	1.55802	1.21309	-0.610046	1.62311	2.49115	2.05922	0.365284	0.359409	0.204913	-0.0973615	-0.534726
ATGGGG	1.55492	1.97343	1.09096	-1.51622	1.24826	3.20669	1.10491	1.17745	-0.902801	0.291409	-0.977507	-2.764
ATGGGT	2.10089	0.676983	0.443167	0.0841066	1.89999	0.424393	-1.09716	-0.146621	0.267492	0.267492	0.460886	-0.0971338
ATGGTA	1.08381	-2.54988	1.34082	1.09596	0.0554935	-2.06042	0.80392	-1.18837	1.62292	0.130386	-0.0971338	3.5324
ATGGTC	2.15583	-0.0835355	1.6167	1.30991	1.95037	-0.554392	2.00928	1.97322	2.52584	0.434427	1.05404	0.667353
ATGGTG	-2.82711	-1.66994	-2.77724	-2.38654	-1.44578	-2.79426	-2.16813	-0.0867383	-1.42862	-0.985831	-1.62371	-3.00903
ATGGTT	-0.558846	-2.37432	-0.125545	0.786259	-0.214333	-1.49868	-1.72001	-0.562499	-0.218098	-2.22585	1.55603	0.491509
ATGTAA	-0.786485	0.399117	0.965588	-1.08217	-1.00839	-2.25821	-0.683431	-1.23775	-0.188902	3.19945	2.08336	0.234368
ATGTAC	0.229121	4.94714	0.152657	4.60894	-0.468359	1.5732	0.990621	3.63607	2.14225	1.5395	-0.267038	3.32268
ATGTAG	-3.66945	0.219444	0.786259	0.233815	-1.79227	0.410389	-0.562499	-0.528297	-2.76522	0.842013	-0.174653	1.30131
ATGTAT	0.317155	1.06723	1.9908	2.99098	-1.99055	-1.01017	0.173172	1.64358	2.4423	2.13989	2.66861	3.1638
ATGTCA	-2.44824	-0.309462	2.00961	2.42296	-1.17163	-2.28354	0.162209	0.839071	-0.473156	1.99054	2.26342	2.05152
ATGTCC	4.18082	0.473872	4.56867	1.21309	1.43452	1.62311	1.66184	-1.29619	4.54685	-1.27172	3.10175	0.171249
ATGTCG	-1.14763	-0.737905	-0.795391	-0.933021	-1.64589	-1.03122	-0.412521	-1.31043	0.491959	0.137212	-0.732615	-0.479183
ATGTCT	3.55141	2.39522	3.84242	1.98945	2.0318	2.16529	2.67257	-0.914551	1.61649	-0.41886	3.79683	1.09774
ATGTGA	0.801553	-0.284086	1.43041	-0.791903	-0.584365	1.43234	-0.615759	-0.831945	0.414645	-0.301599	1.60498	0.969968
ATGTGC	-1.56487	2.11741	2.50084	-1.72758	-1.20508	0.202561	-0.814667	1.1293	-0.877437	1.99181	3.60026	-2.10585
ATGTGG	1.29966	-1.67067	0.81987	0.00739148	2.50642	-0.196213	-0.1388	-1.72687	-0.0796254	-1.82684	1.69187	0.259858
ATGTGT	-0.0379899	2.00076	2.025	2.0613	-0.6288	1.19355	-0.0291542	-0.220599	1.0672	1.97936	2.2564	3.41715
ATGTTA	-3.28234	-1.83269	0.476687	0.395019	-2.72599	-1.53664	-0.210084	-1.11291	-1.98211	0.130468	1.7777	1.89556
ATGTTC	2.86047	-0.656913	2.59603	2.92219	0.834009	0.326762	-0.154147	2.21744	1.5705	-0.533917	2.9988	0.290733
ATGTTG	-0.282075	0.466729	0.535435	0.250595	-0.0419957	0.261527	-0.593911	0.893034	0.912843	0.909943	0.595001	-0.790933
ATGTTT	-0.656408	0.591319	3.22607	-0.954111	-2.66511	-1.82623	-1.04619	-1.16489	1.32205	3.50093	3.07486	0.852251
ATTAAA	-1.32771	-1.22441	-1.29193	1.48039	-2.11021	-2.56902	-1.36477	0.0659816	0.622637	1.1715	1.07223	1.76294
ATTAAC	6.9977	-2.95661	5.30573	1.13208	2.90992	-1.88205	1.41334	-0.505623	6.14886	-1.43862	3.73506	2.06506
ATTAAG	-3.52269	-1.54679	-1.57878	-1.86943	-2.60323	-2.30462	-0.950581	-1.72001	-2.41244	-0.49239	-1.15416	-0.0249146
ATTAAT	-0.247522	-3.87628	-0.302102	-2.3872	-1.05498	-3.57644	-1.11194	-1.79797	1.46867	-0.599451	0.0155883	-0.913707
ATTACA	-2.93387	-2.2626	-0.70982	-4.40107	-1.95862	-2.74093	-1.22572	-2.63405	-1.35599	-0.0971878	0.141935	-1.87075
ATTACC	-0.162835	0.163296	-2.88559	-0.0764056	0.121634	-0.39342	-2.84871	-1.04862	-1.08099	-0.36251	-1.86314	1.31082
ATTACG	NA	-1.34786	NA	-2.15776	NA	-0.940397	NA	-1.86164	NA	-1.08824	NA	-0.884545
ATTACT	0.425142	-2.30928	0.385912	-0.628765	-1.26876	-1.99476	-0.242246	-0.858037	1.65977	-1.65821	0.441588	1.17829
ATTAGA	-2.69779	-1.24997	0.447742	-0.500051	-0.818204	-1.80955	-0.312374	-0.161322	-2.1335	-0.0136786	0.615135	-0.267038
ATTAGC	-2.77588	-2.70466	-3.95008	-2.3491	-2.90576	-2.76795	-2.16344	-0.972202	-0.474225	-1.38672	-2.34373	-1.58176
ATTAGG	-0.340094	-1.2266	-1.89073	-1.57354	-1.42011	-1.37476	-1.73086	-0.305003	-0.0713637	0.445296	-1.49218	-0.616286
ATTAGT	-0.821196	-0.795983	-0.962577	-1.37579	-2.0462	-1.75258	-1.26346	-1.66129	1.89709	0.457762	0.34744	-0.735037
ATTATA	-1.49678	-1.8869	-2.18276	-2.76913	-2.16965	-1.3621	-1.91631	-2.37066	1.67324	0.398442	0.132011	-1.11049
ATTATC	0.0282181	-0.804225	0.571359	-0.303668	-0.976786	-0.859219	0.067424	-0.519199	2.11621	-0.0833768	0.252144	0.152758
ATTATG	-0.827558	-0.624167	-0.0899767	0.139662	-0.911122	-0.760384	-0.174791	-0.632335	-0.24965	0.396797	0.524795	0.0518961
ATTATT	-3.87377	0.423957	-1.52592	-0.394528	-2.74766	-0.24131	-1.60992	-1.58722	-1.09084	3.62568	-0.0232886	1.27265
ATTCAA	-0.548948	-1.80074	-0.910164	-1.10666	-0.25723	-1.15799	1.10386	-2.02634	-0.151617	0.265335	-1.91883	-0.548269
ATTCAC	-0.0232992	0.473872	-0.37085	-1.03381	-0.746968	-0.507793	-0.377933	-0.381078	0.991727	0.685635	-0.183298	0.171249
ATTCAG	2.1211	-1.58699	0.704588	-1.11385	0.663349	-0.0626419	-0.742506	-0.490205	1.33139	-1.18384	0.90997	0.100897
ATTCAT	-0.401279	-0.192042	0.954521	1.26568	-1.6741	-1.18613	-0.963982	0.373667	0.96759	0.737522	3.20912	1.24793
ATTCCA	-1.41775	0.538502	-1.0455	-0.593301	-1.05277	-0.157946	-1.54971	0.40253	-0.834085	0.673484	0.656515	-0.175925
ATTCCC	0.718014	-1.51873	-0.271195	1.44393	0.0710087	-1.42497	0.258093	0.495568	0.752903	-0.876628	-1.17406	1.09868
ATTCCG	-0.381588	1.86135	1.691	0.701215	-0.474945	1.55887	1.03859	1.91201	-0.603544	1.26463	-0.146551	-0.146551
ATTCCT	0.383206	-1.96795	0.983467	0.330527	-0.196213	-2.13514	-0.988598	1.23057	0.0154594	1.02596	1.34338	0.271309
ATTCGA	-1.34786	-1.28168	0.793238	-0.424095	-0.940397	-1.44804	-1.21062	-0.535821	-0.392006	-1.47973	0.261996	-1.5929
ATTCGC	-0.295575	-1.59093	-0.606863	-1.18664	-1.41814	-1.64589	-0.323087	-1.79353	-0.226322	-0.246508	-0.510685	-0.732615
ATTCGG	-1.14763	4.66501	-1.96914	-0.783461	-1.64589	4.60959	-1.10302	-0.708245	-0.246508	3.13281	-1.9487	-0.915667
ATTCGT	2.47983	-0.16207	4.00234	-0.632354	-1.44804	-0.613108	2.39371	-0.0582569	4.78631	0.958987	2.70658	-1.77538
ATTCTA	0.135478	-0.973523	-0.422744	0.309396	-1.79639	-1.10248	-0.910987	0.175951	1.24846	0.738849	1.55464	-1.31991
ATTCTC	-2.1541	-1.11812	-1.37056	0.0435184	-3.12331	-1.30549	-1.30199	-0.593911	-0.735748	-0.711984	-1.13023	-0.742861
ATTCTG	1.01644	-2.23696	1.28794	-0.714906	-1.09493	-0.394218	0.647454	-1.84249	0.85438	-1.94948	1.85682	-0.227496
ATTCTT	0.295464	1.28424	0.762075	4.49814	-1.14223	-1.49904	-0.670992	3.03872	0.398442	2.44925	1.5503	2.05815
ATTGAA	-1.27218	-1.78354	-2.10282	-2.44439	-1.87808	-0.879269	-2.56006	-1.93393	-0.220747	-1.22616	0.553196	-0.692819
ATTGAC	0.095443	0.402673	-3.03047	-0.999282	-0.540679	0.750373	-1.55665	-0.808616	1.38176	0.611251	-1.77204	-0.293695
ATTGAG	-1.773	-2.45692	-1.55412	-3.3037	-1.26876	-1.83384	-0.505623	-2.12399	-0.311937	-1.46646	-0.718037	-2.00949
ATTGAT	-1.75728	1.94693	-1.62745	-1.55412	-0.818204	-1.26876	-1.28902	-1.29575	-0.30564	4.19481	-0.889898	-0.254187
ATTGCA	-1.65016	0.12374	2.60896	-0.382334	-1.01966	-1.10248	1.21295	-2.26567	0.306844	0.477727	2.57704	0.615135
ATTGCC	-0.136679	0.817198	0.0841066	0.96157	-0.313406	0.128545	-1.41401	0.577795	-0.41022	1.38001	0.739895	-0.00283564
ATTGCG	-0.451503	0.496314	-1.76353	-0.927008	0.125593	-1.5933	-0.985646	-0.247469	-1.66147	0.706888	-1.86347	-1.21344
ATTGCT	-1.28703	-1.01796	1.96955	0.76258	-0.818204	-0.963281	-0.312374	0.0825395	0.216604	-0.546101	2.33517	0.969968
ATTGGA	-1.47282	-1.58977	-0.67786	-0.990118	-1.66287	-0.218682	-0.996877	-1.0583	-0.579405	-1.33038	-0.585105	-0.451321
ATTGGC	0.111016	1.07668	0.876858	0.434266	-0.349352	1.83967	0.288367	-0.570921	-0.0234424	0.52297	0.102516	0.314657
ATTGGG	-0.187188	-0.695311	0.321141	-1.96864	0.993686	-1.47425	-0.922496	0.41465	-0.551251	-0.321669	1.62505	-1.78861
ATTGGT	-0.46343	0.669705	0.647162	-0.342458	-2.20049	-0.152643	-0.852247	-1.29619	-0.147116	1.99054	0.361821	0.708469
ATTGTA	0.708253	0.64988	1.56672	1.14905	-0.29218	0.203323	-0.174791	-0.308507	1.17169	1.30175	2.63135	2.65837
ATTGTC	-0.815812	0.596701	-0.136273	-1.50425	-0.920476	-0.317426	-0.154147	-2.329	-0.041098	0.975193	0.34486	-0.753678
ATTGTG	-2.70202	0.503061	-0.484606	-1.93986	-1.91327	-1.13845	-2.06675	-1.71132	-0.885342	0.440325	0.376713	-0.300774
ATTGTT	-1.61484	2.01604	0.676803	0.233843	-0.843774	-0.696882	0.863169	-1.25522	0.162283	3.71488	1.47691	1.10064
ATTTAA	0.498503	-1.41205	-1.19121	-1.59929	-1.09642	-1.36147	-1.85337	-2.4492	1.54296	0.475354	0.421394	0.309369
ATTTAC	-0.593523	-2.5047	-0.356795	-2.24307	-2.08586	-2.5023	-1.82334	-1.80477	1.28003	-1.08326	-1.06287	-0.234283
ATTTAG	-1.76959	-0.755414	-1.21923	1.07202	-1.6741	-0.911488	-1.60338	0.194003	0.0558413	0.740664	-0.732169	2.26794
ATTTAT	-5.23205	-1.38323	-3.21066	-1.78456	-4.16506	-2.35179	-3.21757	-1.76301	-1.58284	1.51106	-0.132101	1.32241
ATTTCA	-1.01299	-0.0335327	1.12629	-0.434506	-2.55354	-2.09818	0.123017	-1.07244	0.853584	1.72832	0.378556	-0.274821
ATTTCC	2.31835	0.556537	2.14343	0.592228	2.8539	-0.929661	0.396035	0.314813	0.231189	0.739653	3.02631	0.0185529
ATTTCG	-0.925412	-0.511959	0.327778	1.16211	0.125593	-0.940397	0.490708	0.742417	-0.872017	0.304229	0.0866079	0.835267
ATTTCT	-1.57815	-0.91987	0.0836579	2.61162	-0.63519	-0.43979	-0.855314	1.32085	-0.262669	0.796822	1.83682	2.775
ATTTGA	-3.28005	-0.515484	-1.9418	-1.34616	-2.43034	-0.646148	-1.00388	-0.726253	-1.37945	1.58303	-0.725058	-1.08559
ATTTGC	0.054041	-2.13528	3.92966	-0.0714825	-0.3243	-2.13895	0.698337	-0.767535	0.201297	-0.700006	3.15616	0.750504
ATTTGG	-0.21556	-1.53433	-1.42843	-1.57662	-1.05824	-2.55052	-2.20438	0.505669	0.905944	-0.372334	0.36671	-1.33007
ATTTGT	0.385911	-1.75482	1.25915	-0.919342	-0.67954	-1.84115	0.394304	-1.68497	0.952841	-0.281066	1.07798	1.62331
ATTTTA	-3.525	-1.39068	-2.73582	0.958743	-3.00568	-2.61521	-3.12713	-1.86796	0.159282	1.98237	-0.182395	2.91367
ATTTTC	1.44988	-1.81533	0.78006	0.27515	1.1547	-2.57088	0.507883	-0.500876	1.13739	1.79115	0.794039	0.768819
ATTTTG	-0.590547	-0.637479	-0.487099	0.0256947	-1.67193	-1.0648	-1.99223	-2.28615	2.60616	1.58609	1.49787	1.7049
ATTTTT	-5.53543	-1.98247	-2.17329	-0.0403035	-5.30882	-3.14584	-2.96693	-1.56216	-0.542115	1.27888	0.461337	2.01427
CAAAAA	-4.47001	-3.77554	-4.52187	-5.39007	-2.60807	-3.15487	-2.60362	-3.60096	-1.9905	-1.99253	-2.60579	-2.81822
CAAAAC	-0.171421	-0.516461	-2.73315	-1.88255	0.428302	0.202561	-1.44754	-1.87929	-0.729436	0.529278	-1.71331	0.0617642
CAAAAG	-1.93969	0.652221	-0.138255	-0.726789	-1.55872	-1.17163	-0.551463	-0.910987	-2.04877	1.53539	-0.519675	-1.04421
CAAAAT	-3.15497	-1.49592	-2.43433	-1.46076	-1.47522	-1.92225	-1.1046	-1.60338	-2.52789	-0.400033	-2.97944	-1.10753
CAAACA	-1.29549	1.60876	-0.834375	-1.70336	-0.698047	1.18441	-0.996877	-2.34926	-0.874822	0.533078	0.144621	-1.18189
CAAACC	1.80538	0.095443	0.854576	0.000289471	2.93893	0.289671	-0.652454	0.226319	0.430092	-0.143694	1.11902	-0.83001
CAAACG	1.30061	-1.69771	0.206323	1.62651	1.55887	-1.54141	1.03859	-0.0582569	-0.603544	-0.746421	-0.915667	2.43725
CAAACT	-0.47813	-1.51873	0.234891	1.77389	0.33232	-0.0689659	0.461323	1.0779	-0.516882	-1.49941	-0.753678	1.35508
CAAAGA	1.75651	-0.956358	0.987789	-2.20582	0.135916	-0.157946	0.33552	-1.14977	-0.0833768	-1.8167	0.654525	-1.31503
CAAAGC	1.5972	-1.37382	0.671112	-1.18805	-0.0849965	-1.61692	-0.61367	-0.93384	2.42125	-0.516882	1.897	-0.753678
CAAAGG	0.954978	-1.94209	-1.18805	-2.59876	0.982066	-1.5754	0.461323	-2.08589	0.0799478	-0.593609	-1.49081	-0.718037
CAAAGT	-1.95259	-0.605693	-0.484606	-3.95347	-1.36962	-1.52991	-0.199016	-2.6095	-1.13503	1.12258	0.5823	-2.30887
CAAATA	-3.33992	-2.85191	-2.67539	-1.41061	-3.00564	-2.45691	-2.78736	-1.36635	-2.56287	-0.635658	-1.09092	-0.240048
CAAATC	-1.20279	0.710878	-2.52704	0.784627	-1.62227	1.64311	-1.0583	-0.4001	-0.685737	-0.445119	-2.30908	0.221916
CAAATG	1.12463	-1.03871	0.403352	-0.550366	-1.58603	-2.48838	-0.931499	-0.0042308	0.606996	1.0682	1.20958	-0.173549
CAAATT	-1.16473	-0.339832	-0.532822	-0.169119	-0.963281	-1.72217	-1.28919	0.143464	-0.0570971	0.737522	0.16469	0.842505
CAACAA	-1.20279	-2.78028	0.205265	-4.70884	-0.920476	-1.75013	0.750007	-2.78923	0.281221	-1.91033	0.34486	-2.78754
CAACAC	-1.60564	-0.274575	-0.202624	-1.75216	0.302329	0.614393	0.369357	-1.62331	-1.34963	-1.35284	-0.671689	-0.612054
CAACAG	1.63897	-0.589384	-0.279038	-0.807956	-0.745209	-0.655466	-1.41163	-0.769	1.43103	-0.593609	0.401914	-0.0222621
CAACAT	-2.06056	-2.08459	-0.580561	0.34206	-2.16368	-0.859219	-0.931499	-1.08901	-1.5154	-2.52095	0.335803	1.90894
CAACCA	1.26286	1.46595	0.329287	-0.375925	0.36038	-0.235761	0.866203	-0.887354	2.04418	1.04055	0.886157	-0.0980963
CAACCC	2.97425	4.41673	4.56867	2.98267	3.18504	5.17972	3.54123	0.849959	-0.679004	-0.143011	1.44679	2.02654
CAACCG	-0.295575	-1.50305	0.0320365	1.19611	-1.41814	-1.49185	-1.45066	1.03859	-0.226322	-0.603544	0.482235	-0.146551
CAACCT	0.147165	0.538608	-2.10465	-0.64858	-0.708365	2.2376	-1.61358	-0.154147	-0.0939819	-0.363418	-1.70869	-1.2475
CAACGA	2.98281	-0.295575	-0.288569	0.0320365	1.55887	-1.41814	-1.58166	0.804486	-0.603544	-0.226322	0.622565	-0.510685
CAACGC	2.86173	-1.1341	3.02569	-2.65131	1.78984	-0.538867	4.10932	-1.49189	0.0613617	-1.96006	-0.214293	-2.26257
CAACGG	-1.9086	-1.39932	0.682515	-0.927008	-1.44804	-0.733854	0.440688	0.490708	-1.47973	-0.872017	-0.733006	-1.86347
CAACGT	-1.53091	1.88544	-0.583076	0.722967	-1.03122	0.315199	0.542397	-0.0582569	-0.523296	0.106283	-1.02304	-0.37117
CAACTA	0.324375	0.498492	-2.62637	3.25839	-0.125504	-0.187217	-1.20005	-0.324728	0.237669	-0.0394794	-1.77204	4.12946
CAACTC	-0.292524	-0.00951229	-1.27238	-0.375925	0.961635	1.10213	-0.95653	-1.27039	-0.958133	0.221255	-0.765916	0.2392
CAACTG	-0.262639	-1.71877	-0.770552	-0.626533	0.34849	-1.85435	-0.539487	0.0506137	-0.4816	-0.997466	0.0864109	-0.349008
CAACTT	5.36088	1.39894	2.62695	0.321141	3.61107	2.43193	-0.130274	0.312808	3.66993	0.439582	3.56612	-0.00662334
CAAGAA	-0.0648724	1.15355	-0.852163	0.642188	-0.811557	-0.133062	0.331803	0.41465	1.42766	-0.0136786	-1.15416	0.747342
CAAGAC	-2.54417	0.16363	-2.45818	-2.51559	-1.13895	0.948038	-1.60125	-1.25144	-2.16961	-1.18802	-1.02782	-2.23447
CAAGAG	-1.60391	-0.448192	-2.00182	-0.60841	0.264471	-0.806484	-1.29575	-1.11955	-2.28364	-0.700962	-1.41381	-1.21208
CAAGAT	-1.51873	-0.584086	-1.69069	-1.03077	-0.746968	-0.0689659	-1.83377	0.204401	-1.81081	-0.876628	-0.183298	-1.97807
CAAGCA	-2.29051	1.43563	-1.68301	0.96157	-1.75013	0.502396	-0.754869	1.21999	-1.63838	2.41022	-0.772196	-0.00283564
CAAGCC	4.14339	3.45687	2.26857	1.16101	2.35514	4.93556	0.985446	0.158322	2.76289	-0.679004	1.05289	-0.208174
CAAGCG	-2.58565	-2.7575	-1.93816	-2.79671	-2.2211	-1.13454	0.548722	-1.5599	-0.973601	-1.84743	-2.02369	-1.94285
CAAGCT	-0.397157	-2.36104	-0.20587	-1.52927	-0.407967	-0.806484	0.204401	-1.66129	-1.18802	-1.57	-0.696091	-0.496517
CAAGGA	1.81245	1.52333	-2.29665	-0.336874	1.0857	0.537532	-2.47388	0.126664	1.03712	-0.321669	-0.496517	-1.28142
CAAGGC	-1.56487	0.537488	-3.64308	-0.37085	-0.617894	-0.0689659	-1.57117	0.786736	-1.4168	-0.565235	-2.8393	-0.696091
CAAGGG	1.39069	3.22939	0.664925	1.10711	2.78961	2.97153	-0.234293	1.42747	-0.388073	1.22768	0.403642	0.193674
CAAGGT	0.593995	-0.381264	-3.01091	-2.09499	1.74026	1.32737	-1.77735	-0.910987	-0.044518	-1.33396	-1.53491	-1.75299
CAAGTA	0.229121	-0.235346	0.315834	0.376034	0.202235	0.834009	-0.449307	-1.35969	0.910291	-0.685737	0.493747	0.610253
CAAGTC	1.01117	-0.919038	2.22285	0.168113	1.12002	-1.31279	0.582912	-1.48816	-0.525057	-0.833	1.68206	0.860669
CAAGTG	-2.85226	-1.65282	-1.47348	-3.26261	-1.72217	-1.0978	-0.0867383	-1.83329	-1.23202	-2.38345	-1.18462	-1.88474
CAAGTT	-1.47282	-1.09193	-1.14741	-1.86862	-1.01966	-1.89842	0.108038	-1.99729	-0.874822	1.35592	-1.55807	-0.429292
CAATAA	-1.2425	-0.815812	-3.31117	-2.01473	-0.546882	-1.62227	-2.78908	-1.35969	-0.186221	0.281221	-1.51673	-0.982109
CAATAC	-0.342638	0.901444	1.0313	-0.834461	0.321255	0.545956	0.111997	-1.94229	-1.44066	1.66106	0.283746	0.573213
CAATAG	-0.220502	-1.04922	-0.4484	-0.605863	0.376294	-0.540679	-0.0374119	-1.20005	0.330644	-1.28778	-0.736213	-0.201992
CAATAT	-0.831965	-1.41564	-0.312009	0.0948953	-0.619157	-1.37476	0.577795	-0.893917	-1.02382	-0.184525	0.279919	0.161594
CAATCA	0.319793	-0.457513	-1.39474	-1.94826	0.996893	-1.58958	-1.72107	-1.14358	0.124974	0.25302	0.122818	-1.47355
CAATCC	-0.351738	4.17613	0.904041	2.05672	0.757125	1.93594	1.1506	0.637267	-0.514116	0.434655	0.360238	2.18861
CAATCG	-1.01948	0.599074	0.0320365	-0.424095	-1.41814	-0.311109	-0.323087	0.440688	-0.226322	-0.435391	-1.5036	-0.733006
CAATCT	-0.404149	-2.17342	1.37399	1.86325	-2.06652	-0.933399	1.28596	0.345582	1.33094	-1.65441	-0.208174	1.81397
CAATGA	-1.97679	-0.54351	-1.89517	1.16129	-1.12769	-0.682306	-2.03647	1.75446	-1.82697	-0.0713637	-1.10999	-0.376143
CAATGC	0.637228	-0.950205	0.132736	0.0367346	1.32556	0.205968	1.53513	-1.27251	0.821728	-0.602517	-0.639347	1.85918
CAATGG	0.278039	3.13117	-1.72517	0.429462	2.3334	-0.994182	-0.686115	0.0828198	-1.27172	3.41035	-1.44041	0.837432
CAATGT	0.329296	0.474008	0.29891	1.85537	-0.349352	-0.487912	-0.391634	1.75762	1.06741	0.168445	-0.49628	0.484393
CAATTA	-0.848517	0.697065	-2.5746	1.24585	-1.37476	0.124975	-2.3662	-0.652454	-1.12926	1.1686	-1.13487	1.42306
CAATTC	0.187626	0.637228	-1.18908	1.38759	-2.36957	0.0363252	-0.473652	0.427804	0.969483	0.0322357	-1.76851	-0.314319
CAATTG	-0.853297	-0.820285	1.56804	-1.81817	-0.607264	-0.955854	-0.411889	-2.26983	-0.514116	-0.906419	0.704214	-1.14402
CAATTT	0.404334	-1.35305	0.0324082	-1.80747	-1.31455	-0.282336	-1.61571	0.267919	2.24529	-0.385973	1.81573	-0.240048
CACAAA	-0.548948	0.598894	-0.111453	0.479011	-1.57019	-1.47425	0.258093	-0.161322	-0.453124	1.21828	0.811991	0.493747
CACAAC	0.400601	1.28154	1.12537	0.643104	0.302329	2.11298	1.1506	0.286096	1.57467	-1.04539	1.04819	0.190221
CACAAG	0.611053	-1.19866	0.96157	-0.0863886	0.128545	-0.349352	-1.6699	-0.731634	0.3498	-0.38706	2.54195	-0.49628
CACAAT	-0.408793	-0.274575	-2.86908	-0.559563	-0.0548301	-1.01931	-1.82556	1.53385	-0.283989	0.52297	-1.80132	-1.22986
CACACA	1.01517	2.50474	8.93151	7.29929	-0.482734	3.49578	2.70278	7.65368	1.0682	0.216488	-0.173549	5.18196
CACACC	-0.603622	0.538502	-1.27832	-0.0069306	-1.0978	0.745711	0.734853	0.40253	0.612764	-0.709953	-2.09033	-0.175925
CACACG	0.675689	0.86946	2.14054	0.0199151	2.08682	-0.126248	3.0185	0.954967	-1.96006	-1.51236	0.219784	-1.02663
CACACT	3.13537	2.87865	3.59348	3.14485	-0.679012	2.37165	0.728631	0.898895	1.53786	0.693204	3.2473	1.41094
CACAGA	-0.0685899	-1.16473	-0.804678	-1.56914	-0.360916	-0.697101	-0.820899	-0.603324	-0.51195	-1.52411	-1.08486	-1.24455
CACAGC	1.07471	2.54695	-1.18307	0.185345	1.97167	2.2645	-0.598293	0.967107	-0.750019	-1.04703	-0.888842	-1.04421
CACAGG	2.83226	1.04512	-2.82154	-2.60118	3.22213	1.34859	-1.56706	-2.30022	-1.08376	-0.385973	-2.10354	-1.67916
CACAGT	1.92092	0.34776	-0.299443	-1.63926	0.435715	1.28687	-0.931499	-0.490205	1.66819	-0.192156	0.772691	-1.94045
CACATA	0.407609	-1.0928	-0.903757	-0.515297	-2.60192	0.202507	-0.304844	-0.381078	0.769859	-1.27172	-0.550516	-0.365972
CACATC	0.865539	1.07668	1.73161	2.22316	-0.862942	-0.610882	2.05922	0.481464	1.33809	0.898132	0.439859	2.47698
CACATG	-1.71877	1.20288	-0.303668	-2.20582	-1.19093	0.143273	1.19024	-1.14977	-0.997466	0.120109	-1.10166	-1.31503
CACATT	2.405	-2.78688	1.18237	-0.997811	0.382891	-2.5023	-0.694104	-1.585	0.879072	-1.31829	2.00773	0.346296
CACCAA	1.80538	0.553307	2.22403	1.41465	1.73295	1.12002	-0.652454	0.939505	0.799346	-0.525057	1.11902	2.31008
CACCAC	-1.4376	1.65118	-1.31008	-2.54764	-1.21857	-0.929661	-1.86135	-2.24278	-1.12939	0.511716	0.141935	-2.23361
CACCAG	-0.383244	2.405	-2.37005	-0.997487	0.76561	1.57734	-0.43368	0.844757	-0.675997	0.879072	-1.65466	-1.15416
CACCAT	-1.24957	-0.783202	-3.07886	-0.169119	0.0496178	0.421999	-1.11291	-0.316941	-1.81229	-1.47822	-2.70341	-0.981906
CACCCA	0.881526	1.48914	0.870074	0.146831	0.31233	0.0903074	-0.046599	-0.0042308	-0.613184	0.278645	0.733348	-0.606957
CACCCC	3.01082	2.84987	3.48306	2.8818	3.67501	1.35977	2.6698	1.23057	0.315522	0.338045	0.226789	1.02654
CACCCG	-1.61757	-0.399463	-1.47592	-0.345798	-1.31279	-1.33566	-1.12548	0.304845	-0.0572375	-0.687131	-2.33309	-0.710764
CACCCT	3.64432	5.27807	2.93137	4.62634	3.11619	4.02385	1.12721	4.41139	1.47565	2.57682	-0.0274495	2.22938
CACCGA	-0.410184	-0.187943	-1.37348	-0.828416	-1.19529	1.6266	0.763309	-0.226098	0.451789	-1.27308	-2.26257	-0.632209
CACCGC	1.53968	1.78807	1.20296	0.208895	-0.126248	2.68985	1.47695	0.819786	0.720589	-1.29288	-0.566983	-1.04828
CACCGG	1.03765	1.64111	1.18217	1.5166	-0.538867	0.406924	0.19951	-1.92803	-0.151172	2.11874	-1.7661	1.15238
CACCGT	-1.75843	1.05925	1.77393	0.0414788	-1.59794	0.321255	2.20082	0.111997	-0.308231	0.427581	0.978585	-0.485398
CACCTA	0.324375	0.750277	1.21259	0.857891	1.12002	0.49861	0.939505	-1.03038	-0.906419	0.970292	-0.83001	1.69393
CACCTC	1.0604	-0.868441	0.452016	0.85265	1.11013	-0.665911	0.372917	-0.652434	-0.120566	-2.69172	-0.106306	0.609121
CACCTG	-0.649195	0.0913611	-1.59135	-0.372419	1.37625	-0.863382	-0.836323	1.17974	-1.82635	-0.225665	-1.56468	-0.759759
CACCTT	-0.229112	0.189329	0.523681	3.08294	0.842745	-0.455565	-0.431697	1.81728	-1.3266	0.991174	0.495877	0.940436
CACGAA	-0.673949	-0.673949	0.271194	-0.632354	-0.613108	-0.613108	0.739063	-0.855577	0.106283	-0.746421	-0.37117	0.330935
CACGAC	0.739879	0.496314	-0.288569	-0.927008	-0.474945	1.84449	0.165174	-1.72382	-0.603544	-1.66147	-0.146551	-1.86347
CACGAG	-1.31082	-1.31185	-1.57024	-2.51827	-0.639706	-0.434572	-1.57538	-1.40071	-0.857343	-1.72083	-1.85809	-2.60613
CACGAT	0.182275	-0.16207	-0.0128922	1.17474	-1.64589	-1.54141	0.968485	2.3337	0.491959	0.106283	-1.9487	-0.37117
CACGCA	3.28539	3.21452	2.72585	0.172567	0.765932	2.31221	0.968485	0.951636	1.23043	-1.90285	1.69956	-0.113664
CACGCC	-0.980251	0.245188	-0.728772	0.168113	-0.0849965	-0.045978	-0.61367	-0.762788	-1.54208	-0.833	-0.27857	-0.736213
CACGCG	0.349808	1.22599	-0.18058	1.78912	1.24351	3.09969	-0.0582569	1.4172	-0.746421	-0.435391	0.330935	0.986786
CACGCT	1.81901	1.47125	1.49901	2.72671	0.621635	-1.27038	1.67471	-1.0337	0.301273	2.0392	-0.904103	1.00388
CACGGA	2.43412	-1.3221	0.816707	-1.49574	2.56413	0.255384	1.77761	-1.40383	-0.523296	-1.27308	-0.479183	-0.632209
CACGGC	0.0802137	4.25332	2.41978	0.885157	0.621635	4.40566	1.67471	0.591349	-1.43665	-0.278035	0.0498863	-0.904103
CACGGG	0.149821	-0.0954153	1.12537	0.702533	1.21192	-0.434572	1.93185	0.49405	-0.0963594	-1.72083	-0.327713	-0.937632
CACGGT	-2.34951	1.35492	-1.61698	-0.709883	-2.13391	3.64139	-0.561253	-0.827538	-0.800554	-1.65408	-1.04828	-0.391153
CACGTA	0.349808	0.970222	2.53006	1.1643	0.315199	0.125593	0.739063	-0.247469	-0.746421	-0.0825645	3.84146	1.38666
CACGTC	2.9092	0.135197	0.722967	-0.581738	3.10012	-0.85085	-0.0582569	-0.111558	0.958987	0.648851	0.330935	-1.44412
CACGTG	-1.27815	0.827621	2.0208	0.203566	0.289671	-0.0658355	2.00928	-1.11321	-2.05051	-0.853352	0.740036	1.53957
CACGTT	0.946213	1.60529	1.17355	0.643104	0.255384	0.351602	-1.9927	2.8075	-0.0135338	0.572533	0.404881	-1.14196
CACTAA	7.16663	-1.96443	-1.30219	2.60105	3.26161	-1.31241	-2.41604	2.62428	5.53912	-1.30627	-0.188999	0.667353
CACTAC	1.60529	0.571671	0.643104	-0.474124	0.351602	-0.0658355	-1.73103	0.880174	-0.506085	-0.000610846	1.96646	-0.917906
CACTAG	0.669857	-0.0954153	-0.109857	3.92334	-1.33566	0.66845	1.13765	-0.453332	1.5395	-0.707636	-1.44412	4.06785
CACTAT	2.38476	-0.0274199	0.20234	0.139492	1.12002	-1.19959	-0.130274	-0.473652	1.76312	-0.105211	0.740036	0.886157
CACTCA	0.0256702	-0.867644	0.361849	0.132105	-0.911122	-0.43432	-0.440595	1.94982	1.17169	-0.933255	0.524795	-2.10585
CACTCC	-0.186959	-2.12039	0.846999	-2.24754	-0.913708	-0.71201	-0.305754	-0.930883	0.451396	-1.17394	-0.181035	-2.09947
CACTCG	0.625576	2.98281	-0.795391	1.691	-0.84195	0.541962	-0.412521	1.91201	-0.246508	1.26463	-0.732615	-0.146551
CACTCT	0.0798334	2.07342	0.08217	3.82584	-0.0741948	3.73094	-0.193244	1.68584	0.609687	-0.24965	-1.01949	1.6951
CACTGA	0.484859	-1.89861	0.622382	-0.921443	-0.565844	-0.697101	2.80526	-1.51781	1.89709	-2.01311	-1.44398	-0.237949
CACTGC	-2.30554	-1.8442	-0.114133	-3.43114	-1.76761	-1.95483	-0.434663	-2.36322	-0.161929	-1.7394	0.11035	-2.07304
CACTGG	-0.229112	-0.635412	-1.14893	-0.690864	-1.27226	0.69002	-1.33998	1.06428	-1.81229	-0.00105814	-0.503898	-1.59004
CACTGT	-0.930991	0.797621	0.874372	1.33813	-0.114043	0.923379	0.373667	0.159161	0.737522	-1.03545	-0.373769	0.106087
CACTTA	0.0667366	-1.0093	0.981758	-2.86858	-0.313406	-0.569579	0.487073	-1.35969	-0.41022	-1.33038	0.739895	-2.04368
CACTTC	0.985023	1.85067	0.853258	2.92266	0.811115	0.33232	0.213524	1.85649	0.743457	1.57202	0.13007	2.19485
CACTTG	-0.690772	-3.5313	-1.74493	-2.51115	-0.0867695	-1.87413	-1.62381	-2.25517	-0.931527	-2.59449	-1.34881	-0.171768
CACTTT	-2.66132	0.513219	-2.2	-1.28056	-2.12324	1.4388	-1.12796	-1.48444	-1.52082	-0.27336	-0.822929	0.634852
CAGAAA	-1.96962	-0.09905	-2.88415	-1.16621	-0.601801	-1.17635	-1.1808	-0.0197649	-0.540803	-0.0287095	-1.75367	-1.61914
CAGAAC	1.261	1.64887	-0.111453	1.04025	1.05573	-0.152643	-1.71537	1.75418	0.149889	0.685635	-0.181035	-0.0973615
CAGAAG	1.80512	1.16035	-0.689805	0.899576	0.376828	0.76561	-0.496415	1.4898	-0.247727	0.35255	0.0431545	-0.384317
CAGAAT	1.36061	-2.85315	-0.164078	-1.27759	0.150463	-2.06539	-2.16344	0.249519	2.07789	-1.81229	0.177925	-1.90358
CAGACA	1.60876	-0.274297	1.28131	-0.60841	1.49105	1.40107	2.91828	-0.0360896	-0.311937	-1.28032	-0.254187	-0.735037
CAGACC	2.192	-0.836408	0.496126	-0.555629	3.15105	-0.317426	2.16576	-0.654807	-0.881529	-1.71054	-1.36635	-0.999389
CAGACG	-0.565994	-1.46289	0.506228	-2.3995	0.255384	-1.06196	1.5405	-1.0216	-1.27308	-0.800554	-1.15075	-1.85902
CAGACT	0.754259	-0.586132	-0.611285	-0.521344	0.495587	-0.698047	-0.373347	0.108038	0.13833	0.306844	-0.247676	-0.585105
CAGAGA	1.78984	2.58016	-0.90645	-2.16466	1.88341	-0.332543	-0.892441	-0.95384	-1.17374	2.53497	-2.21216	-0.71564
CAGAGC	0.996818	-1.66366	0.42672	-1.82592	1.48244	-0.43727	0.172328	-1.48448	-0.656619	-2.41701	0.482189	-2.05082
CAGAGG	0.958494	-0.328428	-1.86623	-1.23083	0.981268	1.84138	-0.431582	-1.32963	-1.7904	-2.02683	-2.1631	-0.343834
CAGAGT	1.34489	-1.22657	-1.14604	-1.86479	-0.82598	0.69002	0.0344515	-1.23775	1.36182	-1.9706	-0.445634	-1.38733
CAGATA	-2.03126	-1.7321	-2.10465	-2.13667	-2.22784	-0.967172	-2.39663	-1.21287	-0.931421	-0.815297	0.589761	-1.49081
CAGATC	-0.0923537	0.0501034	1.09596	-1.5118	-0.00343813	-0.10353	1.16728	-0.553395	-0.184525	-0.184632	0.420887	-0.678484
CAGATG	1.28586	0.482308	-1.34305	0.705363	3.90628	-0.404469	0.373667	-1.61358	-0.493445	0.185164	-1.79276	1.50914
CAGATT	-1.06089	0.147165	-2.37888	-0.921485	-1.59723	1.7228	-1.72541	-1.09155	1.31578	-0.373128	-1.18245	0.819606
CAGCAA	1.80398	-1.45392	-0.430938	-1.54913	0.0710087	-1.24195	-0.869601	-1.71537	0.752903	-1.05614	-0.677549	-1.17406
CAGCAC	-0.68999	1.11687	-1.26209	-0.14798	-0.605191	0.454975	-2.05275	0.505642	-0.670513	0.457762	-0.859718	-0.496517
CAGCAG	0.901677	3.41206	-0.84302	1.01913	2.59568	3.99546	-0.859844	1.54684	-1.82323	0.073063	-1.77569	0.320236
CAGCAT	-1.15504	-2.12725	1.85322	-0.242141	-0.0741948	-1.45406	0.768498	0.26231	-1.44741	-1.09446	1.09774	-0.324342
CAGCCA	0.785091	3.85272	0.816483	0.909668	0.111585	1.90025	0.801741	0.249519	-0.120566	1.34469	1.02654	-1.70363
CAGCCC	4.38533	4.45829	3.35907	2.66451	3.96927	4.30934	4.65576	1.61061	1.32943	0.572771	0.0248336	-0.537664
CAGCCG	-0.220502	3.28336	-0.242896	-0.765649	-0.045978	4.08225	-0.0374119	-0.663759	-0.833	0.0693388	-0.736213	0.0299595
CAGCCT	-2.88301	-2.73547	-4.70978	-4.70946	-2.01627	-2.65207	-0.961161	-2.53784	-2.00432	-2.76468	-4.15021	-3.84951
CAGCGA	-0.341402	1.39961	-0.583076	-0.734568	0.406924	0.773975	-0.0752101	-0.364288	-0.523296	0.451789	-1.02304	-1.26963
CAGCGC	-1.47593	2.08037	-1.37771	1.84087	0.398338	0.940992	-0.315857	1.5405	-1.27972	-0.643305	-1.62004	0.923427
CAGCGG	4.65723	4.81314	3.73783	5.366	2.74324	2.56413	2.4547	3.01283	2.26067	2.77924	0.716255	0.608524
CAGCGT	-1.03154	-0.280722	-1.01953	-0.834461	-0.0911818	0.545956	-1.5599	-0.561253	-0.889048	-0.800554	-0.759163	-0.642904
CAGCTA	-1.8303	-0.662916	-5.62244	-2.64439	-2.13514	-0.505206	-3.4865	-2.02002	0.338045	-1.08557	-3.69364	-1.20712
CAGCTC	1.3048	1.55492	-0.499708	0.370647	1.33583	1.74163	0.832485	0.469283	-0.378147	-0.449615	-0.814862	-0.977507
CAGCTG	4.27947	-0.264659	1.48039	-1.34616	3.93052	0.945924	3.05658	-0.726253	1.1715	-1.55071	-1.22165	-1.77366
CAGCTT	1.11133	-0.922398	-1.06329	-1.15661	-0.0419957	0.160839	-0.593911	-0.215406	0.680725	-0.760514	-1.12511	-2.32218
CAGGAA	1.94737	2.43133	-3.03096	-0.194393	0.210703	0.477161	-0.593911	-1.18566	2.07343	1.29537	-3.22746	-1.32804
CAGGAC	2.54397	2.71114	-1.54289	-0.454484	2.43588	1.89999	-0.66595	0.80392	-0.385973	-0.0713637	-0.856808	-0.655153
CAGGAG	-1.45164	-0.996157	-4.01324	-4.8724	0.316319	0.350932	-2.3643	-1.99223	-2.29945	-2.46144	-2.8145	-3.9265
CAGGAT	-1.13028	0.769077	-2.59587	-1.9897	-0.818204	2.34716	-2.50983	-1.11955	-1.61125	-0.700962	-1.74992	-1.92763
CAGGCA	-0.866285	1.17393	-0.170918	-1.11114	-0.563834	0.878827	0.553821	-0.737316	-1.46969	-0.346055	-0.457811	-1.72273
CAGGCC	1.13252	1.47335	0.369861	0.452016	0.929752	1.35977	1.56485	1.01615	-0.516749	0.796656	-1.49087	-1.61676
CAGGCG	-2.44865	-1.39442	-2.61098	-3.58726	-2.26666	0.202561	-1.4919	-2.1528	-1.11371	-1.81077	-1.73652	-2.58754
CAGGCT	-2.22536	-3.99272	-1.50321	-4.54545	-0.845792	-3.15408	0.506615	-1.07244	-2.01362	-1.56936	-2.11539	-3.30953
CAGGGA	2.03163	2.24914	-0.829069	-0.11963	3.59367	1.90025	1.17974	-0.88584	-1.51853	0.616158	-2.17913	-0.903809
CAGGGC	2.03816	3.01949	2.54585	-0.977705	3.57784	5.02586	2.02946	-0.537717	-0.995049	-1.08384	0.0155883	-1.67057
CAGGGG	2.6514	2.97914	-0.273742	-0.0796527	3.2956	2.80059	0.768403	0.35335	-0.790602	-0.103568	-2.04983	-0.315127
CAGGGT	-1.17175	-0.229112	-1.54102	-0.762941	-0.752996	-0.479134	-1.77145	0.703662	-0.36802	-2.05513	0.122861	-1.90358
CAGGTA	-1.05282	0.53702	-3.03202	-2.02836	-1.40878	0.399248	-1.97649	-1.15152	-0.766683	-0.453124	-2.2834	-2.41535
CAGGTC	-1.0658	-1.91403	-2.18826	-3.84099	0.34849	0.318892	-0.226728	-2.754	-1.81954	-2.39462	-2.11687	-2.60994
CAGGTG	0.496152	-0.423022	-2.04931	-4.78521	0.441506	0.35082	0.134558	-2.5978	-1.37945	-1.07281	-1.89463	-3.11581
CAGGTT	0.482308	-0.691963	-0.477799	-3.05122	1.11501	-2.31368	0.47454	-1.87629	-0.652274	-0.675997	-1.47885	-2.92499
CAGTAA	-1.19341	-1.37382	-0.0341134	2.29024	0.507219	-0.317426	-0.569522	2.41455	-2.04801	-0.516882	1.04945	-0.262256
CAGTAC	-0.220502	1.20452	-0.0373912	-0.817678	-1.31279	1.08839	-0.0374119	-0.944363	-0.445119	0.203523	-0.0974601	-0.344088
CAGTAG	0.474769	-2.61731	0.929113	-2.05923	0.339393	-0.459165	0.28391	-1.14977	0.760206	-1.26333	0.420887	-2.22631
CAGTAT	-1.42352	-2.02208	0.262793	-0.843019	-1.29721	-1.22059	-1.17957	-0.972202	-0.454202	-1.10245	0.991135	-0.177391
CAGTCA	1.39069	-0.308707	1.31065	-3.25118	2.78961	0.146893	-1.37392	-2.17184	1.13541	-0.188902	0.152758	-1.19331
CAGTCC	1.22019	2.58853	0.512457	1.19607	0.636233	0.993686	-1.50381	2.78341	-0.818185	1.10014	-0.879577	0.265323
CAGTCG	3.33976	-1.85802	-0.0904836	0.223803	-0.733854	-1.19529	-0.247469	0.19951	2.28579	-0.754134	0.736633	-0.773157
CAGTCT	0.158345	-1.80074	0.190121	0.622382	-0.565844	-1.15799	-0.754869	0.26231	0.265335	-1.36642	1.24315	0.795295
CAGTGA	-2.98335	-2.87635	-4.61311	-3.20485	-0.998122	0.993794	-2.25982	-1.49335	-2.09828	-2.83065	-3.51842	-1.89439
CAGTGC	2.62328	0.437243	1.13208	0.17105	3.63757	1.17171	1.86477	-1.04486	0.81475	-1.35013	-0.0222621	-0.244884
CAGTGG	-1.93697	-0.0637786	-3.66017	-0.0427667	-1.32703	0.84369	-2.37148	-0.743736	-2.09165	0.073063	-2.28398	-0.0464986
CAGTGT	-0.313595	1.29966	-0.442337	-0.246056	-0.500741	0.58993	0.131431	-0.844257	1.45424	1.42929	-0.949913	-0.79298
CAGTTA	-0.325538	-1.51014	0.642188	-0.541802	0.202235	-1.53006	-0.737293	-1.50381	-0.321669	-0.818185	1.00094	0.0566712
CAGTTC	-0.0725873	0.65905	1.31065	-0.4651	-0.195795	1.79447	-0.519199	-0.519199	-0.0833768	-0.997466	1.90894	0.152758
CAGTTG	2.04054	-1.60391	3.28715	-0.509489	-0.862942	-1.26876	1.44915	-1.29575	1.99054	-1.43862	3.93179	-1.41381
CAGTTT	-0.612915	-0.634311	-0.841775	0.104612	-2.17206	-1.60399	-1.81413	0.519711	0.640666	-0.0592661	-0.457811	0.419974
CATAAA	-1.49357	-0.192042	-0.752991	-2.12566	-1.54266	-0.114043	-1.37372	-0.547144	0.13833	1.4761	0.413004	-0.981906
CATAAC	5.11653	-0.19618	1.78006	-0.0223307	3.64139	-1.92253	0.637267	-1.51189	2.00121	-0.426981	1.32869	1.1885
CATAAG	-0.255422	-2.78108	-0.15889	-0.993076	-2.01962	-2.8957	0.261761	-1.41401	1.45019	-0.749076	-0.0980963	1.01891
CATAAT	-0.867644	-2.87531	0.752	-1.14424	-0.752761	-1.53006	-0.238242	-2.56703	-0.348242	-1.38672	0.543456	1.22698
CATACA	-0.831965	-1.28863	-1.22171	-2.07084	-0.993008	-0.152643	-1.3488	-1.90626	-0.680412	-0.945494	-1.13385	0.171249
CATACC	2.58046	1.49253	-0.526636	0.991413	1.44692	2.15388	-0.215878	-0.561253	1.40583	-0.308231	-0.816395	0.978585
CATACG	-1.28168	5.49563	2.34243	0.670936	-1.44804	-0.105326	0.440688	-0.323087	-0.435391	2.18547	0.12689	-0.510685
CATACT	1.04781	0.401054	-1.37887	0.434266	-1.58958	-0.202457	-1.47854	-1.27251	1.32771	0.52297	0.00126775	0.62356
CATAGA	1.37938	-0.795983	0.572109	-1.37579	0.203621	-1.12185	1.64769	-0.0360896	0.0862868	-1.57	0.667353	-2.40467
CATAGC	1.20242	-1.98276	-1.04964	-2.40776	0.0465047	-0.00343813	-2.09164	-1.18837	-0.750678	-1.12926	0.701312	-1.39416
CATAGG	-0.242466	-0.255422	-1.56867	-0.375925	0.750373	-0.681726	-0.808616	-0.504316	-0.821674	0.630901	-0.883621	0.2392
CATAGT	-2.53622	-1.17852	-1.35697	-0.903757	-2.08586	-1.16368	-0.562499	-2.1578	-0.33807	-0.881529	-0.396707	0.809216
CATATA	-1.55296	-2.01325	0.234891	-1.06884	-1.94179	-2.06794	-1.4919	-0.0360896	-0.516882	0.457762	0.966299	-0.257997
CATATC	-1.96284	0.400262	-0.809486	1.38759	-2.75956	0.0363252	-0.138688	-0.310409	-1.17991	0.0322357	-0.588658	2.61094
CATATG	-0.281395	-1.27293	-1.23985	-0.271195	-0.00343813	-2.22666	-2.07174	-1.43345	-0.184525	1.65742	-0.0976993	1.55676
CATATT	-1.73694	-0.952679	-0.102648	-0.873285	-2.28153	-0.967049	-0.103565	-1.14545	0.972067	-1.31829	-0.490151	-0.234283
CATCAA	0.676983	1.80538	-0.813545	-0.123604	0.793293	0.526969	-0.780315	-1.343	0.945205	1.53786	0.181876	0.814982
CATCAC	-2.44797	1.74527	-1.10768	-0.416123	-1.0712	3.62575	0.0352661	-0.226728	-2.10328	-0.816084	-1.38331	-0.739819
CATCAG	1.02487	0.474769	2.11781	-0.572479	-0.527507	-1.37476	2.32986	-0.59946	-0.69277	0.760206	-0.349008	-1.65346
CATCAT	-1.07025	0.769077	0.793434	0.158974	-2.10876	-0.806484	0.162209	0.505642	-0.473156	1.32681	1.7909	-0.735037
CATCCA	1.31325	3.3816	0.0767869	1.19607	0.982066	1.71281	-0.654807	-1.23132	-0.516882	4.40291	-0.016545	2.16895
CATCCC	4.29662	0.870693	4.72161	1.89877	3.8905	1.34815	3.00652	3.24841	1.52627	-0.433266	1.50813	-1.08721
CATCCG	-0.673949	2.98281	2.53006	0.701215	0.315199	2.57577	1.53638	1.03859	-0.746421	1.26463	2.43725	-1.68478
CATCCT	1.26818	-1.73694	2.39135	0.021097	1.67227	-0.501623	-0.373482	0.114829	-0.362675	-1.59714	1.17829	-0.874778
CATCGA	0.451605	-0.295575	-1.98286	0.670936	-0.312146	-1.41814	-1.92803	0.804486	0.137212	0.979575	-1.56689	0.482235
CATCGC	2.98281	3.28539	2.68078	1.55211	0.541962	-0.0380087	1.03859	5.1115	3.13281	1.23043	1.39168	-1.34066
CATCGG	0.946213	0.0551014	-0.828416	-0.583076	0.940992	0.406924	-0.226098	-1.31043	0.616237	-1.1838	-1.15075	0.0646703
CATCGT	0.861686	1.95548	1.17474	-1.18664	2.17181	3.9817	1.53638	-1.79353	0.106283	-0.984975	-0.37117	-0.124571
CATCTA	1.82206	1.14039	1.17844	0.0720321	1.32556	0.928962	1.16602	-1.343	0.426982	1.53786	0.335739	-0.401175
CATCTC	0.693309	2.71222	2.87204	4.33967	0.463401	2.35831	1.57651	3.5891	-0.0156297	1.25527	1.35949	2.15938
CATCTG	-0.635412	1.12463	2.70048	0.965588	-1.18613	1.30218	2.6757	-0.435363	-0.00105814	-0.454202	1.24793	0.991135
CATCTT	0.83265	0.739466	1.27331	0.676803	1.47419	0.411992	1.35947	0.216024	-0.944103	0.162283	0.0216314	0.717092
CATGAA	-2.69863	-0.0821214	-0.871471	1.13208	-1.47387	-0.34882	-0.43368	0.284508	-2.73309	1.37809	0.250852	1.60121
CATGAC	2.46113	0.90216	6.47531	1.78937	-0.187217	-0.607264	4.47925	1.93185	1.3617	0.739154	4.12946	-0.671689
CATGAG	-2.17259	-0.723504	0.0204252	-0.706839	0.042362	0.382891	-0.373953	-0.437628	-2.09152	-0.49239	1.69187	0.426783
CATGAT	-1.47422	-0.381264	-0.0980536	0.793434	-1.45406	0.0778703	0.516604	-1.17929	-1.09446	-1.33396	-0.772196	0.845862
CATGCA	-1.01189	1.33844	1.93942	2.92667	-2.4162	-0.803656	2.37767	0.990621	-1.46646	0.910291	0.192777	1.50813
CATGCC	-2.03618	1.55705	0.752282	-0.0444608	-0.350718	0.786766	0.42892	-0.62344	-1.04374	0.673259	1.0802	-0.68813
CATGCG	-1.18583	0.182275	1.62651	-0.0128922	-0.613108	-0.84195	1.53638	2.34949	-0.746421	1.23043	0.330935	-1.34066
CATGCT	-0.467967	-1.06495	4.19845	1.84224	0.724536	-0.302286	2.78952	2.53385	-0.9848	-0.362675	2.3018	0.964943
CATGGA	1.00991	0.417562	1.82639	-1.50425	-0.376439	-1.61692	-1.27311	-1.77094	0.306844	0.676778	1.84731	-0.999389
CATGGC	-1.17245	-1.105	1.3726	-0.018325	-0.669126	-0.719571	0.37693	0.308841	-0.664063	-1.5154	0.853458	-0.974861
CATGGG	1.01517	1.27058	1.26235	-1.25566	1.80943	3.33093	2.45669	-0.242246	-0.774099	-1.43862	-1.25707	-2.80536
CATGGT	-2.44577	-1.70345	-0.667698	-0.434506	-0.843774	-2.62793	-0.215406	-0.254362	-1.22191	0.0361976	-0.0427262	0.388062
CATGTA	-3.31607	0.321602	0.763342	0.334208	-2.31368	-1.15799	1.00893	-2.02634	-1.44741	1.08121	1.09774	2.81064
CATGTC	2.192	3.46927	4.17082	2.96995	3.15105	4.3727	2.47459	-1.28206	2.09097	0.0862868	4.88841	2.10062
CATGTG	-0.229112	0.693943	5.67017	-0.4788	-0.479134	0.523711	2.52024	-0.713498	1.34469	0.556743	4.49498	1.02126
CATGTT	-1.75333	-0.0682641	5.68812	-0.414994	-2.09954	-0.262718	2.37317	0.839823	-0.529815	1.61026	3.56641	-0.611591
CATTAA	0.433141	-2.16306	0.66407	1.05285	-0.377948	-1.79441	0.126838	-1.44754	0.673259	-1.23986	1.07368	2.90971
CATTAC	1.01173	-0.373802	1.3194	1.29418	0.972766	-1.25668	0.191373	0.43704	-0.771866	-0.53771	-0.457777	3.10087
CATTAG	-0.428835	0.0501034	0.546804	1.66831	-2.32406	-1.25668	-0.455531	2.74805	0.925861	1.22768	0.875647	0.484393
CATTAT	-1.93149	2.24406	1.2495	2.92219	-3.04589	0.945704	-0.10609	0.622621	0.387651	3.73009	1.08212	1.92917
CATTCA	1.03679	-1.47422	1.60559	0.910557	1.04693	-0.861915	0.40253	0.26231	1.50355	0.265335	2.78575	1.24315
CATTCC	2.07395	-0.274297	2.45245	3.22851	-0.0548301	0.770339	-0.168191	1.58911	0.897676	0.168081	2.57704	2.36572
CATTCG	-0.341402	-0.0940088	0.116816	-2.8955	-1.75029	-0.182433	-0.692818	-1.86164	1.45823	1.00046	0.0646703	-2.03109
CATTCT	0.645566	-0.968414	2.32495	2.94897	-1.27226	-1.40839	-0.431697	2.8572	0.373313	-0.107833	2.89534	-0.519398
CATTGA	-0.274297	1.29076	-1.83622	-1.06884	-0.175755	0.770339	-1.39042	-0.306956	0.457762	1.90617	-0.496517	-0.735037
CATTGC	-0.0232992	-0.622088	2.26883	0.00549702	-0.0689659	-0.806484	0.204401	-1.11955	-0.565235	0.168081	2.38067	-0.019478
CATTGG	2.29381	0.278039	2.996	0.348896	0.0465047	-0.507793	0.968368	0.839071	0.340175	0.359409	2.4977	-0.365972
CATTGT	0.0734945	1.49478	2.30765	2.2934	-0.175755	-1.64145	-0.306956	-0.432483	0.747443	2.85992	2.1272	2.84375
CATTTA	-1.14255	-2.02235	0.31414	-1.85657	-1.78334	-1.65168	-1.31229	-1.69849	0.747368	-0.697516	2.5268	0.271229
CATTTC	3.12518	0.385911	1.30244	2.30506	2.10868	0.609954	0.372917	1.50185	1.71388	1.54508	1.97057	1.56562
CATTTG	-0.941214	-0.52516	0.581898	-1.64676	-0.344567	-1.73307	-1.51137	-0.577386	-1.89817	0.0879211	1.4246	-1.00749
CATTTT	0.116473	-0.684638	1.54287	0.102142	-1.66373	-1.45128	-0.00733018	-2.4079	2.76272	1.89364	1.57659	1.16791
CCAAAA	-0.66002	1.03679	-1.07406	1.16581	-0.249656	0.444492	0.175951	0.143814	0.738849	0.396797	-2.17993	0.963179
CCAAAC	0.475402	-0.0835355	0.463304	0.572109	1.73295	-0.175386	0.38336	0.020054	-1.04693	0.782567	0.510943	0.380699
CCAAAG	0.763317	-1.53433	-0.0617886	-2.87449	0.877762	-2.30808	-0.505623	-3.03431	0.251406	0.073063	-0.0222621	-0.779967
CCAAAT	-0.187978	1.41997	0.705363	2.93124	-1.62005	-0.346269	-1.61358	1.16728	-0.373128	2.01985	0.589761	3.01382
CCAACA	-2.37432	-1.52855	-0.356795	-2.40044	-1.49868	-0.708365	-1.82334	-2.13562	-0.877437	-2.6063	0.713563	-0.329621
CCAACC	2.61927	3.30049	3.36612	0.808493	3.18338	4.02625	2.07621	-0.486867	-0.853352	0.237669	1.53957	-0.201992
CCAACG	1.91804	-0.704329	-0.508746	-1.18664	2.70393	-0.84195	-0.247469	-1.10302	-0.872017	-1.72344	-0.563417	-0.732615
CCAACT	2.192	0.0501034	-2.65361	0.920049	-0.0849965	0.280852	-2.1578	0.106895	2.75153	-0.184632	-1.36635	1.06583
CCAAGA	-1.92684	0.0869663	-3.45992	-0.957189	-0.0741948	-0.34882	-2.11673	0.547885	-1.44741	-1.7203	-2.71327	-1.41381
CCAAGC	-0.583719	-1.26659	0.321141	-0.947766	0.274564	-0.743932	1.23929	0.0860312	-0.551251	-0.4816	-1.36635	-2.39228
CCAAGG	0.414628	1.58171	-3.27692	-0.416192	1.2215	0.980114	-2.1132	1.87066	0.216488	0.330487	-1.69848	-1.38001
CCAAGT	-1.24109	-0.586132	0.643377	-2.0865	-0.0307054	-0.0548301	2.96784	-1.27311	-0.607754	-1.76107	-0.61876	-1.31483
CCAATA	0.982082	1.01173	1.01153	2.01166	0.430498	1.44692	0.23238	0.191373	0.0693388	0.534753	1.21364	0.976694
CCAATC	2.83062	1.84506	2.56644	0.249882	1.12599	0.952177	1.16	-0.215689	1.45823	0.0693388	-0.479183	-1.15372
CCAATG	-2.49333	1.08357	0.545919	2.01074	-1.64106	-0.530009	0.767185	1.67753	-2.3031	0.425759	0.193674	1.1885
CCAATT	0.474008	1.17657	-1.32473	3.04518	-0.487912	0.798565	-1.87397	2.5014	0.8746	1.49429	-1.25992	-0.736213
CCACAA	0.339734	0.475402	1.35602	-0.514875	0.34849	-0.679012	0.0860312	-0.997725	-0.4816	-0.308418	1.46346	-1.00925
CCACAC	5.02378	0.234193	1.44393	1.17205	2.98204	1.32548	0.786736	1.4898	2.54869	-1.44741	1.09868	0.886022
CCACAG	3.45925	0.86959	-0.589768	-1.13851	2.23499	1.645	-0.590095	-0.278118	0.456757	-1.61174	0.328509	-0.949913
CCACAT	1.74925	1.08	0.908903	0.846999	-0.283198	-0.585469	1.55673	-0.869601	2.43477	0.149889	-0.272436	1.3085
CCACCA	-0.147979	3.64773	-1.31158	-0.423243	0.551233	0.160839	-1.82914	-0.215406	-1.08533	2.00788	-1.01956	-0.61259
CCACCC	2.08917	3.89548	4.54327	2.83601	2.77576	2.07351	2.31757	1.66096	-0.781667	1.81116	1.14669	1.06068
CCACCG	-0.81845	0.236398	0.857891	1.36036	-2.34632	0.210204	0.598624	0.261761	-0.771866	-0.598035	-1.17501	0.2392
CCACCT	1.47066	-1.61089	0.208396	-0.456776	2.65062	-1.25238	-0.624403	-0.622023	-1.37945	-1.3376	0.444514	-1.26162
CCACGA	0.349808	2.39878	-0.632354	-1.18664	0.315199	2.37381	-0.855577	-0.412521	0.106283	-0.246508	-1.77538	-1.9487
CCACGC	1.20452	1.60529	3.1933	2.3575	0.603583	0.938727	1.55405	-0.218184	1.09418	0.572533	2.22265	1.07834
CCACGG	-0.623015	4.94884	1.52621	2.11286	-0.187217	6.29767	1.42217	0.0496671	-0.973601	-0.857343	0.283746	-0.427108
CCACGT	1.70232	0.571671	2.17453	-0.0223307	0.940992	-1.45836	1.5405	0.880174	0.616237	-0.426981	0.923427	-0.917906
CCACTA	2.38476	0.943724	0.606442	0.579122	2.36555	-0.045978	-1.55665	0.325276	-0.525057	0.330644	0.740036	0.221916
CCACTC	1.08	0.356025	1.32623	1.64571	-0.25723	1.05573	-0.305754	2.23156	1.65742	-0.151617	0.563735	-0.181035
CCACTG	0.0857722	-1.78006	2.37226	-3.98674	0.261194	-1.70004	1.64358	-2.42165	0.0378119	-1.44958	0.471416	-2.65047
CCACTT	1.00991	1.52333	2.13942	2.92667	0.909996	0.872829	2.04164	1.56659	0.897676	2.14225	0.631105	2.26891
CCAGAA	1.71761	2.31835	-0.611285	-1.07777	1.6603	0.0960125	-0.873532	0.869784	-0.129134	0.991174	0.192777	-1.7712
CCAGAC	0.41067	-0.367953	0.233815	-0.750422	0.410389	0.727486	2.15245	-0.0238302	-1.06929	-1.05614	-1.84618	-0.429292
CCAGAG	5.1711	1.17326	-1.40106	-1.59499	2.67237	3.07855	0.647454	-2.78412	2.46927	-1.41889	-1.37241	-0.827957
CCAGAT	-0.12588	-1.09665	-1.03308	-1.85259	1.95059	-0.34882	0.919963	-1.55913	-0.433266	-0.593609	-1.54285	-0.254187
CCAGCA	-1.34759	1.82288	-2.53233	1.59273	-1.76509	2.33059	-2.49384	0.99657	-1.89736	0.185164	-1.0407	-0.329621
CCAGCC	-0.753994	1.25198	-0.112337	-2.19121	0.680938	1.08121	1.59397	-2.17424	-1.31344	-1.42228	-1.74246	-2.7096
CCAGCG	0.0148194	4.17199	0.991413	5.07335	0.00998231	3.17775	1.28013	2.34949	-0.308231	1.23043	-0.642904	2.30761
CCAGCT	-0.184247	-0.941557	-3.68755	-0.787333	0.0264175	0.309158	-0.441083	-0.436967	0.11493	-2.27604	-4.00024	-1.13496
CCAGGA	1.64117	2.26284	-2.21725	-0.301016	2.09317	2.67237	-1.48771	0.216024	-0.0695588	-1.91401	-2.47341	-1.37241
CCAGGC	-2.66979	-1.05538	-2.90544	-1.73907	-1.26936	0.510698	-0.13857	-0.915224	-2.32818	-0.564772	-3.03059	-2.59247
CCAGGG	1.80027	1.77292	0.621657	-1.51404	3.15005	3.12451	-0.00546249	0.575291	-0.523729	-2.16496	0.503384	-2.53397
CCAGGT	2.28251	0.156435	-1.11385	-3.96258	0.477161	-0.00778145	0.668884	-1.93988	0.799525	-0.343388	-1.94045	-3.36323
CCAGTA	-2.46363	-0.501512	1.04025	0.756558	-0.507793	0.582628	-0.0760408	0.345582	-2.2504	-0.958133	1.24569	-0.192608
CCAGTC	2.52796	-1.66546	-0.271195	0.158974	1.05573	-1.75258	-0.0238302	0.234776	2.56194	0.168081	-0.677549	0.457561
CCAGTG	0.34776	0.393856	1.11912	-0.379297	3.17618	1.95885	1.13252	-2.25517	-1.9276	0.171861	0.509166	-0.378839
CCAGTT	1.00991	0.724417	1.9829	0.619029	-0.698047	0.270035	-0.168191	0.204401	-0.283989	-0.565235	1.36083	-0.183298
CCATAA	1.40372	-1.50159	0.682708	-1.79145	-0.152467	-0.976786	0.75998	-1.42188	1.57467	-0.113638	-0.671689	-0.534726
CCATAC	1.12102	-0.456217	-0.102669	2.02706	0.116939	-0.612861	-0.453332	-0.663759	-0.707636	-0.889048	-0.520508	2.39733
CCATAG	-1.48446	-0.62582	-2.07084	-0.130069	-0.862942	0.502396	-0.381078	0.577795	-1.59795	-0.680412	-1.70902	-0.28559
CCATAT	-1.7456	0.474769	-0.797737	-0.405636	-2.02652	0.682224	-0.785258	-0.893917	-0.640748	1.39003	-0.90162	1.19877
CCATCA	-0.467967	2.14685	-0.861679	0.469948	-0.430749	0.34849	-2.17184	0.398791	-0.9848	2.52876	0.117359	-0.188999
CCATCC	3.03574	0.857178	3.49565	2.09898	3.32393	1.23639	1.30111	1.22623	0.0763971	-0.247727	-0.319529	0.90997
CCATCG	-0.963062	3.57135	-0.649467	-0.415111	-0.639706	2.74324	-0.492014	0.763309	-0.857343	1.65771	-1.3811	-0.773157
CCATCT	0.462489	0.281225	0.799031	0.112504	2.42122	-0.234092	1.51031	0.198276	-1.22191	-0.551268	-0.61259	-0.966912
CCATGA	1.02487	0.0592851	-0.787965	2.29024	0.467628	0.982066	0.620426	1.85649	-0.69277	-0.516882	-0.850774	1.45772
CCATGC	-1.37603	1.04189	0.469459	3.76545	1.39019	-0.346269	0.35335	2.34511	-1.65821	1.70494	0.324908	1.71735
CCATGG	1.95417	0.256054	0.622382	0.0874448	0.0262986	-0.0421747	0.26231	0.284508	-0.550541	-0.311937	-0.324342	-1.18189
CCATGT	-1.22226	-1.3968	1.67911	-0.571378	-0.433368	-1.30549	2.23301	-0.593911	0.0558413	-0.247748	0.206233	0.212755
CCATTA	-1.33747	0.345119	2.23215	2.08373	-0.933399	-0.920476	-0.305474	-0.756916	0.782567	1.5705	1.81397	2.20262
CCATTC	1.2852	0.954978	3.91862	5.45233	0.948038	0.657193	1.66024	3.53068	0.0575496	0.975193	3.40625	2.19485
CCATTG	2.55314	1.39084	3.36602	-0.541802	0.36038	0.326762	0.531239	-0.972202	2.76064	0.603152	1.77105	-0.645515
CCATTT	-0.464837	0.447269	2.90695	-0.651204	-1.3383	0.472749	-0.119034	-1.09597	1.18656	0.158225	4.35431	1.26731
CCCAAA	-0.694027	-2.22662	-0.194393	-2.68424	0.477161	-2.33543	-1.18566	-2.02189	-1.18384	-0.434413	0.509166	-1.75008
CCCAAC	0.138943	2.38476	-0.238909	2.0208	0.34849	1.12002	-0.539487	0.226319	-1.81954	1.00039	-1.01523	0.740036
CCCAAG	0.0501064	1.48774	0.331013	-0.77359	-0.602445	1.41891	2.29161	-0.0474914	0.799525	-0.373128	-0.103237	-0.329621
CCCAAT	-2.07625	2.319	-0.162031	0.165628	-1.83616	0.49861	0.130669	-0.215878	-0.602517	1.40583	-0.612054	0.259458
CCCACA	6.68153	1.16371	0.772881	-0.250657	4.55472	2.10346	0.505642	1.27203	2.48553	-0.14311	0.9346	-1.00839
CCCACC	4.18939	1.78263	6.93643	2.66355	4.30934	0.141889	2.44832	1.00045	-0.099152	0.471459	2.78185	1.04569
CCCACG	2.60879	2.9957	2.05672	0.503764	1.93594	1.47386	0.637267	0.680449	1.47903	-0.889048	-0.391153	-1.94285
CCCACT	3.195	2.19929	3.77677	1.79772	0.724536	1.6603	0.804977	1.62739	0.872295	1.20819	2.08336	1.29391
CCCAGA	3.74306	0.881526	2.02883	-2.11854	1.89224	0.568206	5.17073	-1.80477	0.612764	-0.848221	-1.06239	-0.814862
CCCAGC	-1.66546	1.07079	-3.23001	0.32886	-0.686646	1.72477	-0.647091	-1.10324	-1.22693	-0.359464	-3.25667	-0.218209
CCCAGG	-1.16215	0.827944	-2.21957	-2.8917	0.976459	1.01936	0.0894349	-1.56754	-1.94583	-2.198	-2.85269	-2.83978
CCCAGT	0.69727	0.0098111	0.08217	0.543911	2.44522	1.591	0.0471915	-0.931499	-0.933134	-0.454202	0.250852	0.335803
CCCATA	-0.62582	-0.672559	-1.40365	1.46806	-0.993008	-0.0296126	-1.0277	2.20606	-1.02382	-0.463442	-1.13385	0.886157
CCCATC	0.185511	1.22868	0.676803	0.395019	0.411992	0.0496178	0.216024	0.249519	-0.299116	0.616158	-0.992499	0.095967
CCCATG	3.97598	2.07799	3.37058	4.06891	3.02428	0.537532	2.6549	4.44645	0.251406	0.910291	1.60121	1.50813
CCCATT	-0.209017	1.84801	1.85759	1.55451	0.0778703	2.59308	0.967107	1.1526	0.387651	0.477727	1.7909	0.615135
CCCCAA	-0.0907654	2.07342	1.95954	3.0728	0.0903074	0.636233	2.70278	2.48325	-0.774099	0.887419	0.259858	0.758857
CCCCAC	6.86768	1.78263	5.96058	0.931256	5.05723	0.770039	2.29157	2.79884	2.22839	0.471459	1.60498	-1.32975
CCCCAG	2.73672	3.03407	0.540062	1.23721	3.02	1.92822	2.20286	-0.570816	0.0425299	-0.722333	-1.37747	0.377629
CCCCAT	1.55799	0.88556	2.94873	2.21377	2.57811	0.99155	0.396035	2.36938	-1.03545	0.258511	1.98337	2.52627
CCCCCA	3.95935	3.42946	4.48696	3.20075	3.19674	1.2999	2.00166	1.11371	0.619811	1.05889	1.7777	2.55707
CCCCCC	5.83347	4.61392	5.30573	3.52984	2.90992	2.2645	3.95216	3.1135	2.27005	1.82233	0.860669	1.55464
CCCCCG	3.97071	3.48082	0.784627	2.85158	5.44355	2.18505	2.5014	2.27334	-0.445119	0.821728	-1.37497	0.335739
CCCCCT	4.01707	4.06843	3.48469	3.6148	1.95885	2.36647	1.27211	1.82797	0.171861	3.27873	1.07066	0.713301
CCCCGA	2.86228	0.199241	3.03363	1.49872	1.25231	-0.126248	2.75807	-0.610969	0.301273	-0.954121	1.00388	1.2716
CCCCGC	9.75092	2.23637	7.71258	1.90444	9.47374	1.97825	7.09959	1.75418	0.894642	-0.293042	2.97575	-0.0973615
CCCCGG	-1.11914	3.7792	-0.778818	0.831798	-0.629992	3.06494	0.663144	0.481464	-0.750738	0.52297	-1.3216	-0.30315
CCCCGT	3.10337	1.6545	2.93468	2.23204	2.86939	0.302329	4.26388	1.93185	0.970292	0.739154	-0.457777	-1.35964
CCCCTA	0.832765	0.984347	0.329287	-1.28513	-0.0296126	-0.283198	0.866203	0.365284	0.969483	1.16056	-0.883621	-1.84618
CCCCTC	5.32239	3.11366	4.52773	3.44082	3.63463	1.66589	1.40204	0.786644	1.32894	0.551545	0.472175	1.48714
CCCCTG	3.54575	6.74659	3.96885	1.74149	3.26813	5.10941	2.79625	2.46285	0.073063	2.05907	0.320236	1.04201
CCCCTT	4.72954	0.983553	6.24178	5.7835	5.05951	0.786319	4.07673	2.6698	1.35317	-0.649361	3.25849	3.40468
CCCGAA	4.04783	-0.737905	1.94874	-1.98286	-0.105326	-0.312146	4.18721	-1.92803	3.39137	-0.523296	-0.510685	-1.02304
CCCGAC	0.0551014	-0.615304	1.5166	1.49901	-1.03122	-0.0090354	1.77761	1.67471	-1.1838	-0.857343	0.608524	-0.427108
CCCGAG	3.56132	2.60879	2.03477	2.05672	2.68985	-0.337995	3.12152	1.12554	0.676415	-0.0875296	-0.642904	1.32869
CCCGAT	3.10674	2.42208	0.12921	0.701215	3.09969	0.541962	-0.535821	-0.708245	1.65329	1.26463	0.12689	2.1608
CCCGCA	4.55566	1.20452	2.97752	-1.5255	3.52014	1.5732	2.5209	0.304845	-0.395884	-0.687131	0.352306	-1.44412
CCCGCC	1.23946	3.18333	3.07661	5.04575	3.06853	2.43193	4.13789	3.70989	-1.22576	0.769859	0.784302	1.62505
CCCGCG	2.39195	-1.47631	-0.927008	0.315676	0.985039	-0.733979	0.490708	1.47695	-0.0825645	-2.07059	-1.21344	-0.566983
CCCGCT	3.87152	2.74151	6.07203	3.25839	3.28723	0.321255	5.3289	3.6058	0.572533	0.894642	3.29864	0.668317
CCCGGA	-0.871805	1.04145	-1.87782	-0.709883	-1.06196	-0.906478	-1.0216	-0.827538	-0.308231	-0.609714	-2.26439	-1.25107
CCCGGC	-1.48446	-0.325538	1.90444	-0.826405	-1.57324	-0.133062	4.80455	0.126664	0.0331834	-0.321669	-1.70902	-1.02782
CCCGGG	-1.57001	1.17557	-0.177842	1.07768	-0.43432	1.10398	0.582282	1.25886	-1.51827	-1.06929	-0.660774	-0.797017
CCCGGT	-0.341402	5.10478	1.16665	-0.161094	-0.312146	3.68342	1.77761	-0.226098	-1.1838	-0.0135338	0.0646703	0.923427
CCCGTA	-1.39932	0.739879	-0.927008	-0.288569	-1.5933	-1.49185	-0.985646	-0.708245	-0.872017	1.26463	-1.21344	-0.146551
CCCGTC	-0.00951229	0.937187	1.57739	1.06984	0.210204	0.118772	1.41088	0.304845	-0.18839	-0.241804	0.576497	-0.344088
CCCGTG	7.93774	2.20368	4.27	1.36036	8.75773	1.5481	6.00822	1.02784	1.47903	1.85984	0.0388073	-1.10999
CCCGTT	2.39878	-0.660945	3.8996	-0.214095	2.37381	-0.235523	3.03999	0.790376	1.23043	0.0332239	0.483473	-2.03008
CCCTAA	0.880398	0.0966871	0.981758	-0.405636	0.424393	-1.37476	1.43761	-0.305003	0.945205	-0.814346	-0.934163	-1.39416
CCCTAC	2.73293	0.710878	0.0961151	0.579122	1.87215	0.798565	-0.593437	1.41334	0.928951	-0.0572375	-0.539166	-0.416836
CCCTAG	2.57364	2.1317	1.81215	-3.14163	2.06538	0.0635954	1.41334	-1.71974	1.49429	1.79766	-0.0974601	-2.37076
CCCTAT	1.68053	1.68053	-1.12269	2.49968	0.713758	0.713758	-1.28104	2.98096	1.68021	1.68021	-1.3512	-0.22529
CCCTCA	-0.421416	3.47485	0.166498	1.8329	0.716099	1.77418	0.491298	0.80092	-1.64046	0.258511	-1.31623	-0.236034
CCCTCC	8.143	5.28576	11.0161	7.1244	7.00785	4.0054	6.61274	4.6436	4.22996	1.52441	1.77173	3.44337
CCCTCG	-1.30844	2.08361	1.21457	1.51309	-1.9969	2.15388	1.79894	0.359439	-1.04539	0.184092	-0.253839	1.38396
CCCTCT	2.46916	1.44414	4.07768	5.84106	1.69844	1.53936	0.480378	4.43572	-1.05197	0.416718	1.13135	1.54278
CCCTGA	4.38944	4.01699	0.483063	-0.271487	3.10221	3.24203	0.834073	0.980137	-0.247251	0.805017	-0.779194	-0.606957
CCCTGC	6.59575	5.59268	8.46117	1.54265	5.25112	3.28264	5.56724	2.25932	1.9653	0.856121	3.26669	-0.537934
CCCTGG	5.73411	6.53436	3.00365	0.82529	8.61522	5.40383	2.98066	1.74263	-0.567769	1.20088	-0.725058	-0.658021
CCCTGT	-0.735738	4.5017	0.17841	3.24627	0.12096	3.60649	0.0237966	3.5891	0.0394159	0.796656	-2.1305	1.59296
CCCTTA	3.38521	-1.85747	-0.0863886	2.04244	2.8175	-1.25668	-1.75164	0.767185	0.340175	-0.890787	1.59951	-0.387765
CCCTTC	2.60952	5.07195	3.36222	6.3889	1.27828	4.52956	0.333223	3.72493	0.271376	0.0558413	3.35612	2.83376
CCCTTG	4.00033	1.221	4.66181	2.93797	3.58105	0.88744	3.53068	0.908438	0.975193	0.216604	1.70343	-0.0298789
CCCTTT	3.03015	2.06773	4.72341	5.32839	1.27828	0.962797	3.17234	2.32348	1.67276	1.65546	2.97149	4.65562
CCGAAA	1.30061	-1.59093	0.206323	-0.0128922	-1.49185	-0.84195	0.165174	0.968485	1.26463	-0.984975	-0.146551	-0.732615
CCGAAC	-0.027843	-0.027843	-0.424095	-0.977399	0.825824	0.825824	-0.535821	-1.51233	-0.435391	-0.435391	-0.733006	-0.733006
CCGAAG	2.98281	-0.410184	1.691	-0.734568	0.541962	0.773975	1.91201	-0.364288	1.26463	-1.96006	-1.68478	0.219784
CCGAAT	-1.14763	-0.16207	-0.795391	-0.632354	-0.84195	1.24351	-0.412521	-0.0582569	-0.984975	-0.746421	-0.732615	-1.07328
CCGACA	-0.0940088	2.47983	-0.682259	0.682515	-1.69836	1.96276	-0.559611	0.440688	-0.392006	1.65329	-0.884545	-1.5929
CCGACC	0.861686	-0.737905	1.62651	1.86654	-0.613108	-1.03122	0.739063	1.77761	-0.746421	-1.1838	1.73515	-0.479183
CCGACG	-0.17065	-1.01948	0.756231	0.0320365	-1.57671	-1.41814	0.464468	0.804486	-1.52311	-1.43222	0.278417	-0.510685
CCGACT	2.42208	2.39878	-0.288569	0.378357	2.57577	0.765932	1.03859	0.968485	-1.53763	1.23043	-1.68478	-0.732615
CCGAGA	-1.48497	-1.51957	-2.54628	-2.07996	-0.235761	-0.277018	-1.65343	-0.307183	-0.598035	-1.78544	-2.12188	-2.22541
CCGAGC	0.741891	0.675689	1.89986	0.54326	0.575532	0.117554	2.04444	0.763309	-0.392006	1.65771	-0.311275	0.716255
CCGAGG	-0.136679	0.778869	-0.274954	0.288934	0.424393	-0.187217	0.487073	-1.19818	-1.08793	-0.0394794	-1.49218	-0.485398
CCGAGT	-0.703633	1.28154	-0.63947	-1.07129	0.116939	-0.235523	0.967742	-1.22675	-0.707636	1.11184	-2.189	-0.253839
CCGATA	1.22599	1.85291	-0.977399	1.23582	3.09969	0.825824	-1.51233	-0.535821	-0.435391	-0.435391	-0.733006	2.70658
CCGATC	0.428325	-2.34714	0.0320365	-2.18179	-0.105326	-1.5933	0.804486	-0.985646	0.979575	-1.66147	-1.5036	-1.86347
CCGATG	1.22599	4.36058	0.12921	3.44904	3.09969	1.96276	-0.535821	1.4172	-1.47973	0.608949	0.12689	2.70658
CCGATT	-0.451503	2.60003	-0.927008	0.0320365	0.125593	2.5203	-0.247469	-1.45066	-0.872017	-0.226322	-0.563417	-1.5036
CCGCAA	1.91804	-0.261027	1.58256	-0.795391	2.70393	0.765932	2.70524	-0.412521	-0.0825645	-0.246508	0.0866079	-1.9487
CCGCAC	4.17199	-0.0482265	2.72585	-1.37348	3.9817	0.117554	1.65899	-0.364288	-0.246508	-1.3571	2.91565	-0.773157
CCGCAG	2.03335	2.10737	1.77614	-0.474124	0.116939	3.18338	1.44143	0.481497	-0.707636	0.85213	-0.937632	-0.917906
CCGCAT	-1.63219	0.957791	0.357371	-0.499828	-1.40977	-0.235523	1.29466	0.790376	0.0332239	-1.04539	-0.697899	-1.58602
CCGCCA	0.488823	2.54501	-0.065127	0.611437	1.92108	3.52014	0.191373	-0.610969	-1.64295	0.162352	-0.457777	-1.02663
CCGCCC	2.1317	2.00635	1.24645	5.18333	1.10398	2.85667	3.64175	3.60086	0.204913	0.0862868	-0.797017	2.67393
CCGCCG	2.39195	1.24461	3.67388	2.56644	2.70393	-0.312146	1.96706	3.63043	1.49634	0.137212	2.03668	0.608524
CCGCCT	-2.62779	1.908	-0.713733	2.03745	-0.967172	2.70034	1.29842	1.20117	-2.60579	0.25302	-1.73652	0.886157
CCGCGA	-0.17065	-0.684631	-0.350371	-0.104257	0.69714	-1.42588	-1.48854	1.34735	-1.52311	-1.41555	0.278417	-1.43036
CCGCGC	-0.737905	1.57779	0.116816	0.793238	0.406924	1.3335	1.77761	1.39343	-1.84431	-1.78448	-1.02304	-0.311275
CCGCGG	-1.34786	0.182275	-0.682259	1.16086	-0.182433	-1.64589	0.0914031	0.968485	-1.78448	0.491959	-0.884545	-0.124571
CCGCGT	6.21953	0.496314	-0.606863	2.00083	-0.105326	0.125593	-1.45066	-0.247469	2.18547	0.706888	-1.5036	0.736633
CCGCTA	1.15223	6.09848	2.58764	1.86283	2.5203	2.97099	-0.323087	2.41747	-0.226322	4.74289	0.482235	-1.44136
CCGCTC	0.634044	-0.399463	4.64336	2.24954	1.52585	-0.85085	2.30322	2.80326	-0.506085	-0.241804	2.85458	-0.710764
CCGCTG	0.694422	0.236398	3.29647	0.275181	1.99554	0.210204	5.16114	1.02784	-1.36824	-1.41733	-0.364602	-0.435393
CCGCTT	2.86228	3.62363	-0.0356174	1.16665	-0.0090354	1.84506	0.0496671	0.542397	2.0392	-0.523296	0.526881	1.69623
CCGGAA	0.0802137	0.86946	-2.79794	0.315676	-1.27038	-0.733979	-1.57538	0.432988	0.301273	0.720589	-1.85809	-1.02663
CCGGAC	-0.925412	3.59083	1.1643	1.86283	-0.733854	0.69714	1.96706	0.464468	-0.0825645	0.565555	-1.21344	0.278417
CCGGAG	1.81901	3.90556	-0.649467	0.885157	-0.639706	1.88298	-1.57538	1.67471	1.45989	-0.278035	-0.427108	0.526881
CCGGAT	-0.673949	-2.03423	-1.5359	-1.18664	-1.54141	-0.84195	-0.855577	0.277982	-1.59913	-1.72344	-1.07328	-1.9487
CCGGCA	2.08037	-0.399463	1.84087	-2.94114	0.940992	1.08839	3.3071	-0.944363	2.50555	-0.687131	-0.113664	-2.54415
CCGGCC	-0.07367	1.04781	2.22415	2.60683	0.46607	1.53036	4.48798	2.87599	-1.152	-0.105211	-1.61443	0.591194
CCGGCG	0.739879	-0.565994	3.67057	0.172567	-0.474945	1.6266	1.03859	0.362769	0.330544	-1.27308	2.1608	-1.15075
CCGGCT	-0.645463	-0.645463	1.37399	-1.18176	-1.19126	0.121634	3.16536	-0.969316	-0.277015	-1.08099	-1.86314	-1.53214
CCGGGA	-0.351738	1.46595	0.682708	-0.15889	0.757125	1.10213	0.369357	1.79392	-1.76739	-0.598035	-0.327713	-2.12188
CCGGGC	-1.45392	-0.255422	-0.271195	2.01146	-1.24195	0.210204	0.540017	2.17695	-1.65915	-0.598035	-0.429292	0.576497
CCGGGG	1.37938	3.00689	-0.165687	0.760161	1.71965	3.04454	-0.631002	0.796911	0.434427	-1.152	-0.192608	0.335739
CCGGGT	-2.33466	-0.295541	-2.67261	0.396382	-1.62889	1.44692	-1.3452	-0.215878	-1.08099	-2.07848	-2.19413	-0.0991593
CCGGTA	0.428325	-0.295575	0.0320365	-0.606863	1.20749	1.20749	-0.323087	-0.323087	-1.43222	-1.43222	-0.510685	-0.510685
CCGGTC	-0.511959	5.70931	0.793238	-0.927008	0.575532	2.70393	1.39343	-0.247469	-1.78448	3.07525	-0.311275	-1.21344
CCGGTG	0.190109	1.92903	2.17453	-0.499828	-0.430224	2.7001	3.3071	0.790376	-0.0135338	-1.5847	0.404881	-0.697899
CCGGTT	1.30061	1.32426	0.701215	-0.494755	1.55887	-1.11583	1.03859	-0.226098	-1.53763	0.616237	-0.915667	-0.632209
CCGTAA	0.179145	0.20196	-0.783461	1.46072	0.541962	-1.42588	-1.58166	1.34735	0.330544	0.0613617	0.622565	1.00178
CCGTAC	1.87613	-1.69771	-0.606863	-1.5359	-0.105326	-1.54141	-0.323087	-0.855577	2.18547	-1.59913	-1.5036	-1.07328
CCGTAG	-0.16207	0.190109	1.17474	-0.494755	-1.54141	-1.11583	3.13102	0.362769	0.106283	0.616237	-1.07328	-2.18785
CCGTAT	0.428325	1.30061	0.670936	0.701215	1.20749	-0.474945	-1.45066	0.165174	-0.226322	2.19872	-0.510685	-0.915667
CCGTCA	0.323941	2.48548	1.16211	0.54326	-0.940397	0.117554	2.04444	1.89091	1.00046	2.26067	-1.45782	-0.276686
CCGTCC	3.59258	3.21523	5.8448	2.97752	2.99782	-0.126248	3.89597	1.47695	-0.0135338	2.3953	3.51615	-0.107338
CCGTCG	0.428325	0.599074	0.0320365	-0.424095	-1.41814	-1.44804	0.804486	-0.535821	0.979575	-1.47973	-0.510685	-0.733006
CCGTCT	-0.747243	0.851474	-1.02703	-1.35463	0.210204	0.614393	-0.887354	0.481464	-1.41733	-1.728	-0.0980963	-1.84767
CCGTGA	-0.470978	-0.168557	0.907198	-2.28895	-0.126248	-0.0911818	0.432988	-0.663759	-0.395884	0.548532	-0.566983	-2.73197
CCGTGC	1.20452	0.974128	1.77766	0.492216	2.54283	0.65617	2.80326	0.6448	-1.57779	0.630901	-1.07744	-0.0980963
CCGTGG	0.400262	5.01918	1.17844	5.01565	0.0363252	2.74324	1.90423	4.1461	-0.757256	2.26067	0.985796	1.7092
CCGTGT	1.35492	2.67469	4.54666	1.77393	4.20987	0.545956	3.07861	0.359439	-1.1319	2.15338	3.04853	-0.237532
CCGTTA	-1.14763	1.22599	-0.404141	-0.424095	-0.0380087	-0.311109	-1.79353	-0.535821	-0.984975	0.608949	-0.124571	0.12689
CCGTTC	0.625576	0.568161	3.8996	1.84087	-0.84195	0.940992	5.1115	0.362769	0.491959	-0.0135338	1.09152	1.96052
CCGTTG	1.15984	0.496314	-0.313385	3.25561	0.575532	0.125593	-1.21062	2.70524	1.00046	1.49634	-0.311275	1.38666
CCGTTT	1.03765	-0.944046	2.46	1.17355	0.773975	0.255384	0.763309	2.12937	-0.151172	-0.643305	1.21273	-2.18785
CCTAAA	0.185906	-0.659476	-1.88255	2.26386	-1.70808	-0.6891	0.0352661	1.46174	1.6993	0.445296	-1.865	1.71735
CCTAAC	3.57102	0.0784789	2.78871	4.35569	0.952177	-0.753626	2.92079	0.91008	1.02773	0.928951	0.0299595	3.43274
CCTAAG	1.11116	0.187626	1.38759	-0.2401	0.895815	-1.19959	0.427804	1.53613	0.0322357	0.25302	0.0107101	-1.47355
CCTAAT	-2.45338	-0.998204	0.124089	0.361849	-1.08597	-0.29218	-0.377933	-0.972202	-2.43359	-1.10245	-0.952487	-0.411453
CCTACA	2.40684	-1.61757	2.89604	-0.242896	1.66672	-0.890521	-0.021266	-0.4001	1.15691	-0.0572375	1.39216	-0.0974601
CCTACC	2.29381	-0.136679	0.684209	-0.454484	5.19264	0.793293	-0.731634	-0.780315	-1.84153	-1.08793	-0.196882	0.739895
CCTACG	-0.027843	-1.9086	-0.424095	2.34243	0.825824	-1.44804	-1.51233	-0.535821	-0.435391	-1.47973	0.986786	3.56647
CCTACT	-0.373802	-0.710501	-1.32473	0.572109	-0.872294	-0.554392	-1.21368	1.32217	0.521523	-0.609993	-0.678484	-0.192608
CCTAGA	1.5271	-0.815812	-0.559563	-1.16089	3.06494	-0.920476	0.481464	0.750007	-0.602517	-0.041098	-0.30315	-1.2475
CCTAGC	3.58264	1.59547	2.26857	1.78484	3.37208	2.7192	1.42217	1.27885	1.82876	-0.853352	0.283746	0.135297
CCTAGG	0.476141	-0.501512	-0.949397	-0.719034	0.135916	-1.69141	-0.804105	-0.631002	-0.0833768	0.434427	-1.10166	-0.192608
CCTAGT	-1.12809	1.01117	-0.329843	-2.02022	0.121634	0.704846	-1.3452	-0.84346	-0.679004	1.00039	0.784803	-1.45803
CCTATA	-0.70808	0.0320745	1.10715	-1.88433	-1.45836	0.124975	0.481497	-1.68827	-1.70609	0.0608371	1.53957	-1.00925
CCTATC	0.827621	-0.508432	-0.474124	3.22416	-0.530009	0.21754	-1.51189	2.98096	1.2785	-1.05462	-0.566839	2.02654
CCTATG	-1.89259	-1.53274	-3.34049	0.139492	-1.08597	-1.19959	-1.83377	-0.808616	-0.876628	-0.821674	-2.49087	0.296231
CCTATT	2.40684	-0.919489	3.11737	0.941007	-0.607264	-1.31241	-0.411889	-0.631002	3.2457	0.0862868	3.11204	0.667353
CCTCAA	-1.09665	-1.52855	-2.44952	-0.77359	-0.34882	-0.708365	-1.03238	-0.308507	-1.15695	-1.48971	-2.57344	-1.47885
CCTCAC	2.79818	1.62343	0.503499	3.62426	1.69852	0.485675	0.539782	3.17285	0.92091	-1.44741	-0.841908	0.886022
CCTCAG	-0.972747	1.19249	-2.9066	-1.59228	0.237605	0.189109	-1.74266	-0.484793	-1.72349	-0.854994	-3.11297	-1.59366
CCTCAT	-1.49772	0.503061	0.456641	0.961168	-0.879269	-0.879269	0.514736	-0.153081	-1.22616	0.440325	0.287294	0.679339
CCTCCA	3.32138	0.107526	6.62142	1.94195	2.16529	1.4388	4.37503	0.200682	0.866824	0.177184	3.21498	0.263879
CCTCCC	3.98245	3.78941	5.32217	4.04338	3.77721	3.0948	3.33287	1.65652	0.883602	0.901541	-1.41894	2.90328
CCTCCG	-0.602518	2.77501	2.01071	2.0167	-0.152467	2.69863	2.32247	1.70236	-0.514116	-0.143011	0.360238	0.150014
CCTCCT	7.35752	5.86678	5.3478	5.87279	3.08481	5.03308	6.08334	4.71581	4.04076	0.257375	0.214538	2.22263
CCTCGA	-2.21997	4.08549	-1.37348	3.74423	-1.85171	3.60739	-0.928087	0.742417	-0.754134	1.6967	-1.7661	3.12835
CCTCGC	2.03762	1.12102	4.66611	1.23933	1.12599	0.66845	3.63043	2.38882	-0.523296	0.812149	2.24009	-0.937632
CCTCGG	-0.547602	0.637228	0.551019	1.59673	0.895815	-0.39342	1.16602	2.27334	-2.33624	-0.36251	-1.2894	-0.314319
CCTCGT	-1.13441	1.5574	4.66611	0.503764	-0.312146	-1.13454	2.39522	1.57659	-1.1838	0.548532	1.15238	-0.364602
CCTCTA	2.04054	-1.7321	-0.16962	0.234891	1.97825	-0.967172	-0.0760408	-0.375775	0.0331834	-1.41213	-1.70902	0.229166
CCTCTC	0.520712	1.23252	4.2982	5.78424	-0.915648	1.69339	-0.177196	5.01972	-1.29911	-1.71049	-1.14714	2.03665
CCTCTG	3.33646	2.75058	2.60831	3.02428	1.12693	2.20743	1.75261	2.28886	0.201869	1.92593	0.55221	1.00142
CCTCTT	1.66602	0.267404	4.12622	4.50149	2.429	-0.0347929	2.52024	2.79398	0.859002	-1.02128	2.29547	2.5409
CCTGAA	6.96584	1.74636	3.48259	0.891721	5.08232	2.47317	2.58811	1.10123	3.53221	0.60478	1.73887	0.652632
CCTGAC	-1.11812	-0.495629	-1.67819	-2.7996	-0.294694	0.741532	-0.593911	-2.07885	-1.87258	-1.7904	-2.08072	-1.43782
CCTGAG	0.969903	3.00441	-2.96742	-0.880351	0.390942	0.878827	-1.17821	0.280979	-0.854994	1.17858	-3.57813	-0.826036
CCTGAT	2.07799	0.669705	-0.336874	2.42296	-1.13895	-0.507793	0.41465	0.839071	1.21828	-0.619268	-0.774227	0.977079
CCTGCA	1.02941	4.61715	1.70594	1.53239	1.77418	3.17468	3.71377	1.72603	-0.220747	2.00788	-1.02526	-0.802545
CCTGCC	2.91199	4.27678	4.79477	0.318364	3.56672	2.92548	3.74466	1.16674	-0.844186	-0.94116	1.8093	0.107005
CCTGCG	0.637228	1.26974	0.132736	2.78871	2.6148	1.47386	1.16602	2.47273	-1.152	-0.409854	-1.93946	-0.364602
CCTGCT	3.24823	2.49441	8.00442	5.95914	2.35868	2.538	5.79915	4.9388	1.91662	-0.923959	4.62603	0.806614
CCTGGA	2.53982	1.1203	0.432349	-1.20386	3.92814	2.47999	0.863169	0.410326	-1.68331	-0.58014	-1.37241	-1.2744
CCTGGC	1.14705	1.87033	0.50079	-0.56677	3.20852	0.704054	0.0178259	0.399674	-1.87833	0.141445	0.2747	-1.45739
CCTGGG	3.0057	1.47859	-1.96149	-3.38857	5.01518	1.43117	1.73159	0.192443	-2.12478	-1.22693	-3.62631	-4.61202
CCTGGT	0.0919214	0.295691	0.0204252	1.63197	0.863714	-1.64145	-1.54971	2.36912	-0.834085	0.36308	0.0353029	0.376713
CCTGTA	-4.60723	-2.58426	-5.48386	-2.25665	-2.11021	-0.843774	-2.5978	-1.29398	-3.14503	-2.37541	-3.58114	-0.992499
CCTGTC	1.98586	3.44524	1.77685	5.40009	2.92353	1.04893	2.37317	3.34646	-0.0684165	2.24529	-1.56236	3.20606
CCTGTG	0.939523	3.42946	-0.330387	1.77599	2.3815	2.20069	1.74263	3.24136	0.0110798	1.05889	-1.96424	-0.679102
CCTGTT	0.740434	1.16371	0.870074	3.11153	-0.199422	0.31233	-0.705912	2.37088	1.03207	0.562001	-0.040757	1.89451
CCTTAA	2.08652	1.17557	1.05911	1.24645	0.483112	0.0635954	-1.0583	-0.230436	1.89282	2.43477	1.14104	0.514435
CCTTAC	1.34813	0.685961	2.01501	0.545919	1.75531	0.665234	1.90423	-0.553395	-0.757256	-0.53771	-1.2894	-0.0970453
CCTTAG	-0.367953	-0.510424	-0.271195	-0.826405	0.727486	-1.80955	-0.587677	-0.161322	-1.05614	-0.629658	0.0672214	-0.774227
CCTTAT	0.605875	-1.98952	1.19607	1.2949	-0.444557	-2.81544	0.312808	0.702636	0.769859	1.21828	1.62505	1.00094
CCTTCA	1.22019	3.80488	1.2655	2.08113	-0.29218	3.98973	1.68584	4.12832	0.0346171	1.74312	-0.879577	-2.00949
CCTTCC	2.12899	3.33331	1.84835	2.28404	2.65449	2.36975	1.36013	1.51209	0.279128	0.225882	-0.537934	0.429682
CCTTCG	1.15984	-0.267545	2.63761	1.19208	-0.182433	0.621635	0.742417	0.591349	0.304229	-1.43665	1.40854	0.0498863
CCTTCT	5.97453	3.62353	3.11473	10.5353	2.29537	3.646	0.114829	4.41349	1.20563	-0.0480882	2.77918	6.94138
CCTTGA	1.01517	3.1873	0.565149	3.08984	0.376828	0.537532	-0.988598	3.58249	0.805017	3.37421	1.56008	0.493747
CCTTGC	5.48633	1.62766	4.72949	4.65682	5.2783	2.0988	2.21744	4.33103	0.603152	-0.278582	3.33354	1.91493
CCTTGG	0.0555632	-0.0138349	-1.23083	-1.0141	-0.0156303	-0.646148	0.6641	1.03187	-0.96072	-0.297211	-2.27504	-2.46174
CCTTGT	1.51106	-1.30158	1.78643	1.93132	-0.0307054	1.24826	-0.0581647	0.257408	2.08908	-2.48895	2.26794	0.701656
CCTTTA	1.99045	-2.22754	2.48011	3.6297	0.507219	-1.9553	0.99657	3.59422	0.743457	-0.566763	3.11806	1.04514
CCTTTC	4.4127	0.45397	6.33281	6.34672	3.56178	1.37437	3.74048	2.09159	2.14342	-0.523729	3.98976	5.70751
CCTTTG	-1.17955	2.54481	0.042819	4.31732	0.64171	-0.217411	-0.533657	2.45114	-1.43508	1.07235	0.0706562	2.91384
CCTTTT	0.673879	1.7268	2.34551	4.00839	0.752615	0.134909	2.23463	0.435968	0.398707	3.65428	1.2502	4.19422
CGAAAA	4.63491	-2.03423	0.67823	-0.404141	-1.42588	-0.84195	-0.0336343	-0.412521	4.4921	-1.72344	-0.214293	-0.732615
CGAAAC	1.22599	-2.00634	1.78912	-1.87717	-0.311109	-1.27038	-0.535821	-1.0337	0.608949	-1.43665	0.986786	-1.3811
CGAAAG	-1.53091	-2.18376	-0.583076	-1.42001	-1.75029	-1.69836	-0.0752101	0.0914031	-0.523296	-1.08824	0.0646703	-2.03109
CGAAAT	-0.942321	-0.451503	0.701215	-1.34527	-1.49185	0.125593	-1.58166	-1.72382	0.330544	-0.872017	1.39168	0.0866079
CGAACA	1.22599	-0.027843	-1.5307	-0.424095	0.825824	-0.311109	-0.535821	-1.51233	1.65329	-0.435391	-1.5929	0.986786
CGAACC	-0.673949	0.428325	-1.98767	1.30984	0.315199	-1.41814	-1.6529	0.804486	-0.746421	0.979575	-1.07328	1.47515
CGAACG	1.08318	-0.17065	0.756231	1.86283	0.69714	0.69714	2.41747	0.464468	0.565555	-1.52311	-1.44136	0.278417
CGAACT	-2.21997	-2.15015	-1.05402	-2.81314	-1.19529	-1.27112	-1.49189	-0.428643	-1.3571	-1.51043	-1.26963	-2.47712
CGAAGA	-0.16207	-0.704329	-1.08413	-0.795391	0.315199	1.56987	-1.6529	-1.10302	-1.59913	-1.72344	-1.77538	-0.124571
CGAAGC	0.496314	0.739879	0.746041	-0.288569	0.125593	-0.474945	1.96706	1.03859	0.706888	-1.53763	-1.21344	-0.915667
CGAAGG	-0.772142	0.182275	-1.69294	0.378357	1.4304	-0.84195	0.763309	0.968485	-1.96006	0.491959	-2.26257	0.483473
CGAAGT	0.428325	1.15223	0.670936	1.94874	-0.105326	2.5203	-1.45066	0.804486	-0.226322	-1.43222	1.47515	2.46807
CGAATA	-1.9086	-1.39932	-0.424095	-1.76353	-1.44804	-1.5933	-1.51233	-1.72382	-1.47973	-1.66147	0.986786	-1.21344
CGAATC	0.179145	-0.673949	-1.77324	-1.5359	-1.49185	-0.613108	-1.58166	-1.6529	1.26463	-1.59913	-1.68478	-1.77538
CGAATG	1.44413	0.179145	0.746041	0.701215	0.985039	-0.474945	0.490708	1.91201	0.706888	-0.603544	0.736633	-0.915667
CGAATT	-1.69771	0.970222	-0.632354	-1.34527	-1.54141	0.125593	-1.6529	-0.247469	-0.746421	1.49634	-0.37117	-1.86347
CGACAA	6.09848	-1.74338	1.86283	1.94874	-1.57671	-1.41814	-1.48854	1.93206	4.74289	-1.43222	1.9982	0.482235
CGACAC	1.87613	1.88544	0.670936	-0.632354	1.20749	2.17181	1.93206	0.739063	-1.43222	0.958987	-0.510685	-1.77538
CGACAG	1.03765	0.957791	-0.734568	-2.21423	-0.538867	-1.40977	0.19951	0.286096	-0.151172	0.0332239	-1.7661	-2.47414
CGACAT	2.60003	0.599074	0.670936	0.682515	-0.105326	0.825824	1.93206	-0.535821	-1.43222	-0.435391	-1.5036	0.986786
CGACCA	0.739879	1.86135	1.19611	1.691	-1.49185	3.59268	0.165174	1.03859	-0.603544	-0.603544	0.622565	-0.146551
CGACCC	0.349808	1.99574	0.271194	1.89986	-0.613108	1.3335	-0.0582569	2.04444	0.106283	-0.392006	0.330935	-0.311275
CGACCG	-0.295575	NA	0.0320365	NA	-1.41814	NA	-1.45066	NA	0.979575	NA	1.47515	NA
CGACCT	2.42208	-1.3221	1.691	-1.8294	0.541962	-1.11583	0.165174	-1.9927	1.26463	-0.643305	-0.146551	-1.6693
CGACGC	NA	0.20196	NA	0.67823	NA	0.181978	NA	-0.0336343	NA	-1.41555	NA	1.00178
CGACGG	-0.17065	2.337	-0.350371	-0.350371	0.69714	0.69714	-1.48854	-1.48854	-1.52311	0.565555	0.278417	0.278417
CGACGT	1.08855	-1.01948	-0.886744	0.670936	-1.42588	-1.41814	-0.0336343	-1.45066	0.0613617	-0.226322	-1.43036	2.46807
CGACTA	-0.17065	-1.57122	0.756231	2.24321	-1.57671	-1.42588	0.464468	-0.0336343	-1.52311	-1.41555	0.278417	-0.214293
CGACTC	11.1138	2.9092	4.07604	0.722967	7.51869	3.10012	0.464468	1.53638	2.65422	1.81169	1.9982	-1.07328
CGACTG	1.85291	-1.3221	0.12921	-2.83038	0.825824	-1.80144	0.440688	-1.9927	-0.435391	-0.643305	0.12689	-2.18785
CGACTT	-0.929909	2.9092	-1.42001	1.17474	-0.940397	1.24351	0.0914031	2.3337	-0.392006	0.958987	-1.45782	0.330935
CGAGAA	1.51218	-1.85802	-0.795391	-1.05402	-0.84195	-0.538867	-0.412521	-0.364288	0.491959	-1.3571	-1.34066	-1.26963
CGAGAC	-3.7963	-1.23906	-4.15426	-3.41442	-2.01717	-0.235761	-2.91118	-2.41951	-2.02494	-1.41733	-2.10847	-1.78458
CGAGAG	-1.46629	1.88544	-1.2632	2.07829	-0.906478	0.315199	-1.31581	0.739063	-1.1319	0.106283	-1.68103	0.330935
CGAGAT	-0.984693	-3.3912	-2.78569	-2.79525	1.52585	-2.1124	-1.73103	-1.04862	-1.5847	-2.33624	-2.47414	-2.26449
CGAGCA	-0.261027	-1.85802	1.16086	-0.095654	-1.64589	-0.538867	1.65899	0.19951	0.491959	-1.96006	0.483473	-0.276686
CGAGCC	-0.341402	1.95548	-0.933021	2.72585	0.406924	1.56987	-0.0752101	0.968485	0.137212	0.491959	-1.56689	1.09152
CGAGCG	-1.18583	-1.59093	0.722967	-1.57789	-1.54141	-1.64589	0.739063	-1.10302	-1.59913	-0.984975	-1.77538	-1.34066
CGAGCT	-0.187943	0.741891	-0.828416	0.424364	-0.430224	0.575532	-1.9927	-1.21062	-0.0135338	1.00046	-0.632209	0.261996
CGAGGA	1.87479	0.741891	-0.275846	1.16211	1.08921	-0.182433	0.432988	-1.21062	1.27883	1.00046	-1.02663	0.835267
CGAGGC	-1.73243	-1.0799	-1.12211	-1.44965	-0.39342	0.024455	-1.04862	-2.25213	-1.54675	-1.64295	-2.26449	-0.816395
CGAGGG	0.669857	1.60529	0.362023	-1.64276	1.08839	0.938727	0.721248	-1.22675	-2.02311	-0.506085	-0.710764	-1.14196
CGAGGT	-2.42377	-1.97679	-3.05463	-1.89517	-2.26355	-0.681726	-1.70725	-1.65343	-2.42204	-1.41733	-2.47712	-1.78458
CGAGTA	-1.34786	0.848108	-0.313385	-2.68275	-0.182433	-1.03122	-0.559611	-1.31043	-1.08824	1.45823	-0.884545	-2.11074
CGAGTC	2.60003	0.190109	3.22654	-1.16208	2.5203	-1.80144	1.93206	-1.9927	0.979575	0.616237	-0.510685	-0.632209
CGAGTG	-0.187943	1.24461	0.506228	0.466761	-1.11583	1.12599	1.5405	1.16	-0.0135338	0.137212	-1.15075	-1.02304
CGAGTT	0.861686	-0.737905	-0.632354	-1.63291	3.10012	-0.312146	-0.855577	-0.692818	-0.746421	-1.84431	-0.37117	-1.02304
CGATAA	-1.28168	2.337	0.12921	1.86283	-0.311109	0.69714	-1.51233	-1.48854	-1.47973	0.565555	0.12689	1.9982
CGATAC	-1.50305	2.86173	-1.77324	-1.66923	-0.474945	1.78984	-1.58166	-1.41462	-1.53763	1.53827	-1.68478	-1.43036
CGATAG	-1.50305	0.179145	-0.783461	-1.27835	-0.474945	-1.49185	-0.708245	-1.58166	-1.53763	-0.603544	-0.915667	-0.146551
CGATAT	0.179145	-0.381588	-0.783461	1.691	0.541962	-0.474945	-0.708245	0.165174	-0.603544	0.330544	-0.915667	2.92991
CGATCA	0.599074	1.85291	1.23582	-0.424095	-1.44804	1.96276	-0.535821	1.4172	0.608949	0.608949	0.12689	-1.5929
CGATCC	-1.9086	-0.673949	0.12921	-1.08413	-1.44804	-0.613108	2.39371	-0.855577	-1.47973	0.106283	-1.5929	-1.07328
CGATCG	-1.57122	NA	-1.66923	NA	-1.42588	NA	-1.41462	NA	-1.41555	NA	-1.43036	NA
CGATCT	-1.85642	-1.49606	-3.07995	-2.01239	-1.06206	-1.85171	-1.58376	-1.49189	-0.931873	-0.151172	-2.39157	-1.26963
CGATGA	4.84465	0.739879	10.7156	0.206323	2.97099	-1.49185	10.2295	1.91201	0.565555	1.26463	1.9982	-0.915667
CGATGC	-1.14763	6.4081	-0.404141	3.02569	-0.0380087	3.3977	-1.10302	1.34735	-1.72344	0.0613617	-0.124571	2.21785
CGATGG	-0.0940088	-0.261027	-1.05113	-1.18664	0.575532	-0.84195	-0.559611	-1.10302	-0.392006	-0.984975	-0.311275	-0.732615
CGATGT	3.10674	-0.704329	0.12921	0.378357	-0.311109	-0.84195	0.440688	0.277982	2.69763	-1.72344	-0.733006	-0.732615
CGATTA	1.15223	-1.69771	-1.24576	-2.43945	1.20749	-1.54141	-1.45066	-1.6529	-1.43222	-0.746421	-1.5036	-1.77538
CGATTC	-1.03154	-0.565994	-2.28895	-2.16306	-1.65622	0.940992	-1.11183	-0.814965	-0.409854	-1.27308	-1.94285	-2.18785
CGATTG	-1.9086	-0.295575	1.78912	0.0320365	-1.44804	-1.41814	2.39371	-1.45066	-1.47973	-1.43222	-0.733006	-0.510685
CGATTT	-0.16207	-0.704329	2.53006	2.72585	-0.613108	-1.64589	2.3337	0.968485	0.106283	0.491959	1.73515	1.69956
CGCAAA	1.88544	-1.59093	2.07829	-1.96914	3.10012	-1.64589	1.53638	-1.10302	0.106283	-0.984975	2.43725	-1.34066
CGCAAC	3.59083	-1.18583	5.18264	-0.632354	5.24484	-0.613108	0.464468	-0.855577	-1.52311	-1.59913	3.71798	-1.07328
CGCAAG	0.182275	0.496314	0.378357	1.1643	0.765932	0.985039	0.968485	-0.985646	-0.984975	-0.0825645	-0.124571	0.0866079
CGCAAT	-0.942321	-1.69771	-0.288569	-1.5359	-0.474945	-1.54141	0.165174	-1.6529	-0.603544	-0.746421	-0.915667	-1.07328
CGCACA	0.861686	0.323941	-0.632354	1.16211	2.17181	-1.69836	-0.0582569	2.04444	-1.59913	-1.08824	-0.37117	-0.884545
CGCACC	-0.660945	-1.47631	0.928837	-0.571607	-0.822648	-0.733979	-0.218184	0.954967	-1.04539	-0.954121	0.634281	-1.02663
CGCACG	2.86173	-0.673949	1.46072	-1.08413	3.3977	-1.54141	2.72834	-0.0582569	-1.41555	-1.59913	-0.214293	-1.07328
CGCACT	1.30061	-0.341402	1.19611	-1.28297	-0.474945	-1.03122	0.165174	-0.692818	1.26463	-0.523296	-0.146551	-1.02304
CGCAGA	0.625576	0.496314	2.3346	1.58256	1.56987	0.125593	2.34949	1.22888	-0.984975	1.49634	1.09152	1.38666
CGCAGC	4.41664	1.68053	3.61627	-1.60568	1.12599	2.69863	1.16	-0.854844	0.79772	-0.598817	0.0646703	-0.975899
CGCAGG	2.51452	1.60529	0.578232	0.0716379	1.25231	2.11298	1.13303	0.286096	0.301273	-1.04539	-1.3811	-0.697899
CGCAGT	1.32426	-1.31082	0.506228	-0.649467	-1.11583	-0.639706	-0.226098	-0.492014	2.50555	-1.43665	-0.113664	0.0498863
CGCATA	0.349808	-0.684631	-1.08413	-0.886744	0.315199	0.181978	-0.855577	-1.41462	0.106283	-1.41555	-1.07328	-0.214293
CGCATC	0.861686	0.970222	2.53006	0.327778	0.315199	0.125593	0.739063	1.22888	0.106283	-1.66147	1.73515	-0.563417
CGCATG	0.568161	1.47125	2.17453	0.271308	0.255384	0.621635	2.12937	0.0496671	-0.0135338	-0.857343	-0.113664	-0.427108
CGCATT	-1.34786	-1.85802	1.16211	-1.05402	-0.182433	-1.85171	0.0914031	-0.928087	-1.78448	-1.96006	0.835267	-0.773157
CGCCAA	1.97514	3.32393	3.02569	7.69883	0.181978	3.83312	4.10932	6.44235	-1.41555	-0.226322	-0.214293	1.47515
CGCCAC	-1.85104	1.73918	-1.95092	-1.28956	-0.610882	-0.85085	-1.62331	-1.36077	-1.728	1.09418	-0.920958	-1.44412
CGCCAG	1.49253	0.937187	-0.312783	-0.109857	2.15388	2.54283	-0.561253	-0.111558	-0.800554	-1.57779	-0.642904	0.022589
CGCCAT	0.534351	-0.871805	-1.45889	-1.61698	1.08921	-1.06196	-1.13295	-0.561253	0.720589	-0.308231	-1.94592	-1.45365
CGCCCA	1.01117	-0.00951229	0.20234	-0.15889	1.95037	0.65617	0.939505	-0.887354	-0.525057	-1.00768	0.112018	0.576497
CGCCCC	5.78484	1.71186	6.36355	4.83292	2.69863	0.210204	7.24297	2.17695	1.22441	0.221255	2.40184	1.58839
CGCCCG	-2.75568	-0.96403	-1.37771	0.881255	-0.994182	-0.0658355	0.481497	0.481497	-1.70609	-0.000610846	-1.26897	0.135297
CGCCCT	3.26578	2.57653	0.208895	1.78604	3.22582	3.28723	0.359439	1.79894	0.184092	0.0332239	-0.642904	-0.253839
CGCCGA	-0.654761	-1.01948	1.78912	0.670936	0.825824	-0.105326	2.39371	0.804486	-1.47973	-1.43222	-1.5929	-0.510685
CGCCGC	-1.31082	-0.341402	-1.26332	0.816707	-0.639706	0.406924	0.0496671	1.16	-0.857343	-1.84431	-1.3811	0.608524
CGCCGG	2.39732	-0.944046	2.53006	0.172567	1.24351	0.255384	2.3337	0.362769	1.81169	-1.27308	1.73515	-0.113664
CGCCGT	-1.76581	5.52151	-1.05113	3.80818	-0.940397	0.181978	-1.21062	2.72834	-1.78448	3.01519	-2.03109	-0.214293
CGCCTA	-2.18376	-0.654761	-0.682259	1.23582	-0.940397	-0.311109	0.0914031	0.440688	-1.78448	-1.47973	-0.311275	0.986786
CGCCTC	-2.47134	3.24386	-0.0616949	1.59673	-2.20049	2.6148	3.21362	1.90423	-1.81954	2.00597	-1.84146	-0.964376
CGCCTG	-2.61731	0.553307	-1.47286	1.6167	-0.760384	0.704846	-0.632335	0.226319	-2.92345	-1.66914	-1.31503	1.36805
CGCCTT	1.06888	2.25278	1.16086	-1.35703	0.765932	2.11298	-0.412521	-0.722465	-0.984975	0.572533	0.483473	-0.697899
CGCGAA	-1.74338	NA	-1.88466	NA	-1.41814	NA	-1.45066	NA	-1.43222	NA	-1.5036	NA
CGCGAC	-0.17065	-0.654761	-1.45697	-2.08401	0.69714	0.825824	-1.48854	-1.51233	-1.52311	-1.47973	-1.44136	-1.5929
CGCGAG	1.08318	-1.28168	0.756231	-1.5307	0.69714	-1.44804	-1.48854	-1.51233	-1.52311	-0.435391	1.9982	-1.5929
CGCGAT	-2.32392	-0.684631	-2.3328	-0.104257	-1.75029	-1.42588	-1.31043	-0.0336343	-1.1838	0.0613617	-1.56689	-1.43036
CGCGCA	1.15223	-1.28168	3.22654	0.12921	2.5203	-1.44804	4.18721	1.4172	-1.43222	-1.47973	1.47515	-0.733006
CGCGCC	-1.31082	0.634044	-0.649467	0.0716379	-0.0090354	1.52585	0.0496671	0.790376	-2.01596	-1.04539	-1.3811	0.190221
CGCGCG	-0.684631	-1.28168	3.02569	0.12921	0.181978	-1.44804	-0.0336343	-1.51233	-1.41555	-1.47973	-1.43036	0.12689
CGCGCT	-0.261027	-0.027843	-0.795391	1.78912	-0.84195	-1.44804	0.277982	2.39371	-0.246508	-1.47973	-1.34066	0.12689
CGCGGA	-0.654761	-0.654761	-0.977399	-0.424095	-1.44804	-1.44804	-0.535821	-0.535821	-1.47973	0.608949	-0.733006	-0.733006
CGCGGC	1.85291	0.0551014	1.23582	0.116816	0.825824	0.406924	-0.535821	1.16	-0.435391	-1.84431	0.12689	-2.11074
CGCGGG	-0.381588	-0.341402	0.701215	-0.933021	-0.474945	-1.75029	1.91201	-0.0752101	-1.53763	-0.523296	-0.146551	-1.02304
CGCGGT	-1.92741	1.08855	-1.28297	3.80818	-0.312146	1.78984	-0.0752101	4.10932	-1.84431	-1.41555	-1.56689	-0.214293
CGCGTA	3.59083	NA	0.756231	NA	-1.57671	NA	-1.48854	NA	2.65422	NA	-1.44136	NA
CGCGTC	-0.942321	1.08855	-0.783461	3.80818	-0.474945	0.181978	-0.708245	-0.0336343	-0.603544	0.0613617	-0.915667	1.00178
CGCGTG	10.8411	0.349808	2.24321	2.07829	1.78984	0.315199	1.34735	0.739063	4.4921	-0.746421	-1.43036	1.03304
CGCGTT	NA	-0.17065	NA	1.86283	NA	0.69714	NA	-1.48854	NA	-1.52311	NA	1.9982
CGCTAA	3.74832	-0.027843	2.24321	1.78912	3.3977	-1.44804	1.34735	1.4172	0.0613617	1.65329	2.21785	0.986786
CGCTAC	1.87613	2.86173	1.30984	-0.104257	-0.105326	5.00555	0.804486	-1.41462	-0.226322	0.0613617	0.482235	1.00178
CGCTAG	1.22599	-0.942321	0.12921	0.206323	1.96276	-1.49185	-0.535821	0.165174	0.608949	-1.53763	-0.733006	-0.146551
CGCTAT	-0.0940088	-1.01948	-1.42001	0.0320365	-1.69836	-1.41814	-1.21062	-0.323087	1.6967	-1.43222	-2.03109	0.482235
CGCTCA	-1.77976	0.86946	0.396758	0.315676	-1.47496	-1.34171	2.59034	0.954967	-1.1319	0.720589	-1.25107	-1.02663
CGCTCC	0.534351	-1.73243	3.86481	-1.5404	-0.126248	-1.68265	1.47695	-0.679516	-0.395884	0.0322357	3.11017	-1.93946
CGCTCG	-1.28168	1.08318	-0.424095	5.18264	-1.44804	2.97099	0.440688	4.37048	-1.47973	-1.52311	-1.5929	0.278417
CGCTCT	-1.19866	0.451605	-2.01288	4.31616	-0.349352	-1.75029	-1.75164	2.39522	-0.750678	0.137212	-2.29267	0.0646703
CGCTGA	1.32426	2.12352	0.506228	-0.734568	0.255384	2.08682	0.951636	0.763309	0.616237	-0.754134	-1.6693	-1.26963
CGCTGC	0.208694	3.21523	2.31294	4.16057	0.116939	0.481483	3.80989	2.5209	-0.201041	2.3953	-0.520508	2.65053
CGCTGG	-0.100959	0.149821	0.904041	0.461375	0.302329	-0.152467	1.1506	-0.021266	-0.931873	-0.514116	0.704214	-0.671689
CGCTGT	0.727982	3.54777	0.673418	2.64323	1.93594	-0.235523	2.10207	1.29466	0.434655	1.11184	-1.25107	1.5224
CGCTTA	-2.18376	-1.18583	-2.15776	0.722967	-1.69836	-1.54141	-1.86164	-0.855577	-1.78448	0.106283	-1.45782	1.73515
CGCTTC	0.85967	4.28758	-2.57165	5.34692	0.713758	0.985039	-1.70725	1.22888	0.768601	1.49634	-1.3512	5.28681
CGCTTG	-0.743877	1.27319	-0.765649	-2.60343	-1.65622	0.972766	-0.215689	-2.25213	1.02773	0.0992132	0.0299595	-0.816395
CGCTTT	0.190109	-1.70015	0.172567	2.17453	0.255384	-0.430224	0.362769	2.12937	-0.643305	-1.27308	-0.632209	0.404881
CGGAAA	-0.0940088	0.349808	-2.15776	2.07829	-0.182433	0.315199	-0.559611	1.53638	-1.08824	0.106283	-2.03109	1.03304
CGGAAC	-0.772142	0.599074	-2.01239	2.89573	-0.538867	-1.44804	-0.928087	1.4172	-0.151172	-0.435391	-1.7661	1.84668
CGGAAG	0.848108	1.04145	-1.28297	-1.81652	1.12599	-0.906478	-1.31043	-0.33927	-0.523296	0.95684	0.0646703	-1.68103
CGGAAT	1.88544	-0.673949	0.271194	1.17474	-1.54141	-1.54141	-0.0582569	-0.0582569	0.958987	0.958987	0.330935	-1.07328
CGGACA	1.37356	1.87613	1.62651	3.22654	2.17181	2.5203	2.3337	1.93206	0.106283	0.979575	-0.37117	0.482235
CGGACC	0.496314	7.35231	-0.927008	5.18264	-0.733854	2.97099	-0.985646	4.37048	-0.0825645	0.565555	-0.563417	-1.44136
CGGACG	0.20196	-0.295575	-1.66923	-1.24576	1.78984	1.20749	-1.41462	-0.323087	-1.41555	-1.43222	-1.43036	-1.5036
CGGACT	1.87613	-0.027843	6.42103	0.12921	-0.105326	-1.44804	5.31478	-0.535821	2.18547	-0.435391	1.47515	0.12689
CGGAGA	-2.92718	-1.03154	-2.21423	-1.78118	-1.9969	0.430498	-1.22675	0.23238	-1.5847	-1.84743	-1.58602	-1.94285
CGGAGC	1.92903	3.54919	-0.214095	-0.156563	0.351602	2.50442	0.286096	-0.33927	1.11184	0.434655	-0.253839	-0.391153
CGGAGG	-1.34136	-2.60798	-0.988145	-1.75846	-1.39801	-0.809598	0.191373	-0.138688	-1.20741	-2.2546	-1.89225	-2.06347
CGGAGT	-1.35486	0.323941	-3.96529	-0.313385	-1.06206	0.575532	-2.36501	-0.559611	-1.34963	-1.78448	-2.73554	-0.311275
CGGATA	-2.34714	-0.654761	-2.18179	-2.08401	-1.5933	0.825824	-1.72382	-1.51233	-1.66147	-1.47973	-1.21344	-1.5929
CGGATC	-0.772142	0.182275	-2.33185	0.378357	-1.19529	-1.64589	-1.49189	1.65899	-1.3571	1.23043	-1.26963	-1.9487
CGGATG	0.625576	-0.16207	-0.404141	1.62651	1.56987	-0.613108	0.968485	-0.0582569	-1.72344	0.106283	-1.34066	2.43725
CGGATT	-0.565994	-1.9086	-3.16404	-1.5307	-1.80144	-1.44804	-1.9927	-0.535821	-0.643305	-1.47973	-2.18785	-1.5929
CGGCAA	3.10674	0.323941	-1.5307	-1.42001	-0.311109	-0.940397	-1.51233	-0.559611	2.69763	1.00046	-1.5929	-1.45782
CGGCAC	-0.772142	-0.267545	0.223803	0.271308	-0.538867	-0.0090354	2.4547	0.591349	-0.754134	-2.01596	-1.26963	-0.904103
CGGCAG	0.406762	1.20452	0.757647	-2.46926	-0.0911818	1.08839	0.680449	-0.527961	-0.889048	-0.241804	0.0299595	-2.17747
CGGCAT	1.15984	1.32426	1.16211	-2.16306	0.575532	1.6266	0.0914031	-0.814965	1.00046	0.616237	-0.311275	-2.18785
CGGCCA	0.101046	1.35492	2.05672	1.78006	-0.337995	1.36745	1.6138	2.59034	-0.0875296	-1.65408	-0.821113	0.898728
CGGCCC	1.84506	1.1704	5.07365	0.756558	2.51722	2.85667	6.05728	-0.305474	-0.409854	0.0862868	1.21364	-0.192608
CGGCCG	-0.929909	0.0551014	0.424364	0.116816	-0.182433	0.406924	2.69546	2.39522	-1.78448	-0.523296	-1.45782	-1.56689
CGGCCT	1.20452	2.2503	0.833903	-0.116864	1.08839	0.121634	0.721248	-0.217558	0.203523	1.33094	-0.710764	-0.539166
CGGCGA	-1.69771	3.59083	-1.5359	-0.350371	-1.54141	0.69714	-1.6529	0.464468	-0.746421	0.565555	-1.07328	-1.44136
CGGCGC	-0.16207	-2.27968	0.271194	0.357371	-0.613108	-0.822648	-0.855577	-0.218184	-0.746421	-1.5847	0.330935	-0.253839
CGGCGG	0.741891	0.0551014	2.63761	-0.23313	2.09146	0.406924	2.69546	1.77761	-0.392006	-0.523296	1.98181	-2.11074
CGGCGT	0.182275	1.15223	-0.404141	0.0320365	-0.0380087	1.20749	-0.412521	-0.323087	-0.246508	-1.43222	-1.34066	-0.510685
CGGCTA	-1.30844	-0.0940088	-1.35703	-0.682259	-1.9969	0.575532	0.286096	0.0914031	-0.506085	-1.08824	-2.03008	-0.884545
CGGCTC	-2.88067	2.54501	-1.00996	2.09024	-1.7862	-0.126248	1.2961	1.47695	-1.28778	0.720589	-2.08605	-0.566983
CGGCTG	0.571671	1.78807	2.91432	0.730574	1.32668	1.6179	2.87356	0.359439	-1.27972	-1.29288	-0.215771	0.16784
CGGCTT	2.83164	0.848108	0.793238	-0.23313	1.3335	1.84506	1.39343	-1.31043	0.304229	-1.84431	-0.311275	-1.56689
CGGGAA	-3.04515	-1.16735	0.249882	-1.0953	-1.65622	0.00998231	-0.215689	-0.100907	-2.32663	-0.800554	0.0299595	-1.85902
CGGGAC	1.70232	2.83062	0.506228	0.466761	2.31221	1.12599	2.12937	0.542397	-1.27308	0.79772	-0.632209	-2.11074
CGGGAG	-3.07371	0.278039	-1.12498	-2.58936	-1.10807	0.912806	0.0860312	-0.0760408	-2.15402	-0.945494	-0.464409	-3.32068
CGGGAT	-0.410184	3.28539	-0.734568	-0.404141	0.773975	3.17775	-0.928087	0.277982	-0.754134	-0.246508	-1.7661	-0.732615
CGGGCA	-0.602518	0.0784789	0.0187087	-1.18176	0.302329	0.559263	1.54123	0.158322	-1.34963	-1.08099	0.0162625	-2.19413
CGGGCC	1.08357	0.901444	2.46253	2.81729	0.862511	0.545956	3.27224	3.12152	-0.853352	0.184092	-0.215771	0.573213
CGGGCG	-3.07371	0.946213	-2.71991	0.506228	-1.83635	0.940992	-0.852247	-0.226098	-1.48505	-1.90285	-2.39228	-0.113664
CGGGCT	1.13329	2.97024	1.05073	2.03477	2.20241	2.15388	0.849959	3.58186	-1.05462	0.184092	-0.600595	-0.642904
CGGGGA	3.15918	-0.556996	-0.202624	-0.526636	2.57631	0.024455	-0.021266	0.598624	0.321398	-2.07848	-1.01566	-0.0991593
CGGGGC	1.54448	2.69204	-0.238909	0.65894	2.16919	2.13494	1.02431	2.10972	0.856338	-1.04693	-0.739819	-0.0971358
CGGGGG	-0.187188	0.617719	0.146155	-0.050304	-0.0849965	-0.0296126	-0.61367	0.531239	-0.881529	-0.821674	1.897	-1.17858
CGGGGT	-0.784568	0.236398	-0.70383	-2.11221	0.895815	1.99407	-1.78684	-1.27039	-1.94149	-1.82697	-1.93946	-1.10999
CGGGTA	-1.92741	0.349808	-1.28297	1.17474	-1.03122	2.17181	-1.31043	1.53638	-1.84431	-0.746421	-1.56689	-0.37117
CGGGTC	-0.410184	-1.92007	-0.095654	0.434132	0.117554	0.66845	1.89091	0.967742	-0.754134	-2.22742	-1.7661	0.313739
CGGGTG	2.18075	3.858	0.783843	1.23933	-0.695688	1.77147	0.985446	1.44143	2.29582	-0.201041	-0.485398	-0.520508
CGGGTT	-1.3192	0.182275	-1.01953	1.16086	-2.1779	-0.0380087	-0.663759	0.277982	0.0693388	-0.246508	-1.15372	1.09152
CGGTAA	-0.654761	2.98281	0.12921	-1.77324	-1.44804	2.57577	0.440688	-1.58166	-0.435391	1.26463	-1.5929	-0.915667
CGGTAC	-0.654761	-0.654761	1.23582	0.12921	0.825824	0.825824	2.39371	-1.51233	-1.47973	-1.47973	-1.5929	0.12689
CGGTAG	-0.942321	-0.027843	0.206323	-0.424095	-0.474945	-0.311109	0.165174	-0.535821	-1.53763	-1.47973	-0.146551	0.12689
CGGTAT	-0.295575	-1.28168	-1.88466	1.23582	-1.41814	-0.311109	-1.45066	0.440688	0.979575	-1.47973	-1.5036	0.12689
CGGTCA	-1.70015	-0.16207	-1.16208	0.722967	-1.80144	-0.613108	-0.226098	0.739063	-0.643305	-0.746421	-1.15075	0.330935
CGGTCC	0.599074	5.78648	2.89573	3.17568	-0.311109	4.60959	2.39371	1.91201	0.608949	1.26463	0.12689	2.1608
CGGTCG	-0.673949	0.20196	-0.632354	-1.66923	0.315199	-1.42588	-1.6529	-1.41462	-1.59913	0.0613617	-1.07328	-1.43036
CGGTCT	1.88544	-0.0134508	2.53006	1.21457	3.10012	-1.9969	-0.0582569	0.790376	-1.59913	-1.04539	3.13936	0.190221
CGGTGA	-1.31082	-0.576264	-0.956392	-1.61698	-0.639706	0.00998231	-0.492014	-1.48195	-0.857343	-0.800554	-0.427108	-1.04828
CGGTGC	5.78648	-0.871805	4.66035	-2.3995	5.62649	0.00998231	4.53227	-0.561253	3.13281	-2.27752	2.1608	-2.26439
CGGTGG	-2.36811	-0.853297	-1.6037	-0.866623	-1.52324	1.21192	1.54811	0.369357	-1.87236	-1.76739	-2.45414	-1.35964
CGGTGT	2.9092	0.86946	2.07829	-1.75465	3.10012	1.69694	0.739063	-1.13295	0.106283	-0.954121	-1.07328	-1.02663
CGGTTA	1.15223	-1.53091	0.0320365	-2.3328	-1.41814	-0.312146	-1.45066	-1.92803	2.18547	-1.1838	-0.510685	-1.02304
CGGTTC	1.88544	2.39732	0.271194	0.271194	1.24351	1.24351	-0.855577	-0.855577	0.958987	-1.59913	-0.37117	0.330935
CGGTTG	-0.654761	-0.261027	0.12921	-0.0128922	-0.311109	-0.0380087	-0.535821	-1.10302	-0.435391	-0.246508	0.12689	1.09152
CGGTTT	-1.3221	2.86586	0.172567	1.58256	-1.11583	-1.5933	0.362769	1.96706	-1.90285	3.07525	-0.632209	0.736633
CGTAAA	1.15223	-0.511959	3.22654	-0.313385	1.20749	-0.940397	3.05963	-0.559611	0.979575	-0.392006	2.46807	0.261996
CGTAAC	2.86173	1.87613	3.02569	1.94874	0.181978	1.20749	1.34735	1.93206	4.4921	-0.226322	1.00178	-0.510685
CGTAAG	-1.14763	-1.39932	-1.57789	-0.927008	-0.84195	-0.733854	-1.79353	-0.247469	-0.984975	-0.872017	-0.732615	-1.21344
CGTAAT	-0.925412	7.35231	0.746041	6.28924	-1.5933	-1.57671	-0.985646	2.41747	0.706888	6.83155	2.03668	5.43776
CGTACA	-0.451503	-0.027843	-0.927008	0.12921	-0.733854	-1.44804	-0.247469	-0.535821	-0.872017	0.608949	-1.86347	0.12689
CGTACC	-0.451503	-1.01948	0.327778	0.670936	0.125593	-1.41814	-0.247469	0.804486	-0.0825645	-1.43222	0.0866079	0.482235
CGTACG	NA	-1.9086	NA	-2.08401	NA	-1.44804	NA	-1.51233	NA	-1.47973	NA	-1.5929
CGTACT	2.47983	-1.76581	-0.424095	-0.682259	-1.44804	-0.940397	-1.51233	-0.559611	0.608949	-1.78448	-0.733006	-0.311275
CGTAGA	-2.18376	1.22599	-0.682259	1.78912	-1.69836	-1.44804	-1.21062	2.39371	-1.08824	-0.435391	0.261996	0.12689
CGTAGC	1.44413	0.0551014	-0.508746	-2.3328	-1.5933	-1.03122	1.96706	-1.92803	2.28579	0.79772	-1.86347	-1.56689
CGTAGG	-0.16207	2.47983	0.722967	0.682515	-1.54141	1.96276	2.3337	0.440688	0.106283	2.69763	-0.37117	-1.5929
CGTAGT	-1.39932	-0.261027	0.746041	-1.96914	-1.5933	-0.0380087	0.490708	-1.79353	-0.0825645	-0.984975	0.736633	-0.732615
CGTATA	-0.0940088	-1.53091	-2.15776	-0.23313	-1.69836	-1.75029	-1.21062	-0.692818	1.00046	-0.523296	-2.03109	-0.479183
CGTATC	-1.28168	-0.673949	0.12921	-1.5359	-1.44804	-1.54141	0.440688	-1.6529	-0.435391	0.106283	-0.733006	-1.07328
CGTATG	1.87613	0.861686	3.86544	-1.08413	2.5203	-1.54141	-0.323087	-0.0582569	-1.43222	0.958987	2.46807	-1.77538
CGTATT	0.861686	1.64111	-0.18058	0.116816	0.315199	-0.312146	-0.855577	-0.0752101	-1.59913	2.77924	0.330935	0.0646703
CGTCAA	1.22599	1.15223	-0.424095	1.94874	-0.311109	-0.105326	-1.51233	1.93206	0.608949	-0.226322	0.12689	0.482235
CGTCAC	-1.87323	0.310296	2.00083	-1.92849	-0.733854	-0.235523	2.70524	-2.23531	-1.66147	-0.506085	0.0866079	-0.253839
CGTCAG	-0.737905	-0.0134508	-0.583076	-1.07129	-1.75029	-0.235523	1.16	-0.218184	-0.523296	-0.506085	-1.56689	-0.697899
CGTCAT	0.182275	0.323941	1.16086	0.793238	-0.84195	-0.182433	-0.412521	1.39343	1.23043	1.00046	-0.124571	-0.311275
CGTCCA	2.47983	-0.839357	5.66226	-1.2632	3.09969	-0.337995	3.37022	-0.827538	-1.47973	-0.609714	4.42637	-1.25107
CGTCCC	-0.234812	2.50139	-0.881203	0.326256	1.20998	-0.278679	-1.28104	-0.00244241	-1.96623	0.768601	-0.975899	-0.600595
CGTCCG	2.47983	1.87613	0.12921	1.30984	4.23662	2.5203	-1.51233	1.93206	0.608949	-0.226322	0.986786	-1.5036
CGTCCT	3.5578	0.568161	4.26133	2.84185	1.25231	0.940992	4.38312	2.12937	0.880581	-0.0135338	1.00388	0.923427
CGTCGA	1.08318	NA	2.96943	NA	-1.57671	NA	-1.48854	NA	-1.52311	NA	1.9982	NA
CGTCGC	1.08318	2.60003	0.756231	-0.606863	-1.57671	-1.41814	0.464468	-1.45066	0.565555	-0.226322	0.278417	-0.510685
CGTCGG	-1.50305	-1.28168	0.206323	0.12921	-1.49185	-1.44804	1.03859	0.440688	-0.603544	-1.47973	-0.915667	-0.733006
CGTCGT	-1.9086	-0.654761	0.12921	0.12921	-1.44804	0.825824	1.4172	1.4172	-1.47973	-1.47973	-0.733006	-1.5929
CGTCTA	0.428325	-1.42448	1.30984	5.18264	-0.105326	-1.57671	0.804486	4.37048	0.979575	-1.52311	1.47515	-1.44136
CGTCTC	-0.162835	2.00899	-2.24665	-0.542821	-0.315996	0.121634	-1.3452	1.66184	0.124974	0.526962	-1.20115	-1.53214
CGTCTG	4.41664	1.72924	2.21649	1.23933	0.406924	1.77147	0.542397	2.38882	3.43975	-1.21423	0.0646703	-0.103385
CGTCTT	-0.839357	-1.46629	0.673418	-0.709883	-0.337995	-0.906478	-0.827538	-1.31581	-0.0875296	-1.65408	1.32869	0.468768
CGTGAA	-1.31082	-0.280722	-0.649467	-0.573622	-0.639706	1.08193	0.591349	-1.0216	-2.01596	0.184092	-0.427108	-1.04828
CGTGAC	0.190109	1.57779	-0.828416	-0.682259	0.940992	-0.182433	-1.40383	0.0914031	-1.27308	1.6967	-0.632209	-0.311275
CGTGAG	-0.839357	-0.919489	0.396758	-3.11687	1.93594	0.582628	0.637267	-1.93311	-1.65408	-1.30627	0.468768	-1.33922
CGTGAT	-0.470978	-0.0482265	-0.867368	-2.33185	-1.34171	0.117554	-0.610969	-0.928087	1.27883	0.451789	-1.48627	-2.26257
CGTGCA	-0.212422	0.605903	2.33338	-0.573622	1.36745	2.68985	1.12554	0.819786	-0.609714	-1.7852	0.468768	-1.45365
CGTGCC	-1.28863	0.0501034	-3.28072	-0.389406	1.26796	-0.872294	-1.29619	-0.22325	-2.57662	-0.184632	-2.78346	0.193674
CGTGCG	1.30061	0.179145	1.19611	2.68078	1.55887	-0.474945	1.03859	0.165174	-1.53763	-0.603544	0.622565	-0.146551
CGTGCT	-0.782052	-0.280722	1.05073	3.07813	0.713758	-0.525991	3.40716	1.28013	-1.96623	-0.308231	-2.10181	2.1947
CGTGGA	1.03765	1.60529	3.41837	2.07177	0.117554	0.938727	4.7099	1.29466	0.451789	-1.04539	-0.276686	0.634281
CGTGGC	0.218115	3.24978	1.52621	1.77614	1.3382	1.77147	-0.324728	0.967742	-1.44066	1.31874	0.668317	1.14799
CGTGGG	1.28505	-1.40063	2.2259	-0.758328	-0.315996	0.205968	2.03772	-0.220126	0.526962	-2.10317	0.784803	-1.22986
CGTGGT	-2.40623	0.512803	-2.07996	-0.37107	-0.679012	0.116939	-2.37881	-0.453332	-1.78544	0.812149	-0.705215	-0.937632
CGTGTA	-1.1341	-0.341402	1.50163	-0.23313	-1.19529	-1.03122	-0.928087	-0.0752101	-0.151172	0.137212	2.70214	-0.479183
CGTGTC	1.64111	2.03335	2.91638	-0.63947	2.56413	1.21996	3.63043	0.0203592	-0.523296	2.83853	0.608524	-0.937632
CGTGTG	4.80306	-0.0340865	9.24989	4.08845	1.93594	-0.4497	5.51995	3.04213	3.56776	0.0992132	4.33841	0.259458
CGTGTT	-0.212422	1.35492	1.5034	0.396758	0.798971	0.230488	0.637267	0.148999	-1.1319	0.95684	1.32869	0.0388073
CGTTAA	0.20196	-1.92741	3.80818	-1.98286	-1.42588	-0.312146	-0.0336343	-1.92803	0.0613617	-1.84431	3.43392	-1.56689
CGTTAC	-2.03423	-1.18583	-0.404141	-0.18058	-0.84195	-1.54141	-1.10302	-1.6529	-1.72344	-1.59913	-1.34066	1.03304
CGTTAG	1.30061	-1.70015	1.19611	-0.494755	0.541962	-1.11583	-0.708245	0.951636	1.26463	-0.643305	1.39168	-1.15075
CGTTAT	-2.18376	-0.511959	-2.15776	0.0554897	-1.69836	-0.940397	-1.21062	-0.559611	-1.08824	0.304229	-1.45782	-0.311275
CGTTCA	-1.3221	0.451605	-1.49574	-1.63291	-1.11583	0.406924	-0.814965	-0.0752101	-1.27308	0.137212	-1.15075	-1.56689
CGTTCC	-0.0940088	1.51218	4.11311	1.55211	-0.940397	-0.0380087	3.99749	0.277982	-1.08824	1.96889	0.835267	1.69956
CGTTCG	-1.42448	NA	2.96943	NA	-1.57671	NA	0.464468	NA	-1.52311	NA	1.9982	NA
CGTTCT	-0.839357	2.51452	0.120098	1.80593	-2.04344	2.51365	1.12554	0.0496671	0.434655	0.880581	-0.821113	1.95786
CGTTGA	-1.14763	0.428325	-0.795391	1.30984	-1.64589	-1.41814	-1.79353	1.93206	0.491959	0.979575	-0.732615	0.482235
CGTTGC	2.83164	1.51218	1.16211	3.8996	0.575532	-0.0380087	0.0914031	3.7305	2.39293	1.23043	-0.311275	1.69956
CGTTGG	-0.341402	-0.0482265	-0.583076	-1.37348	0.406924	-1.19529	1.16	-1.49189	-1.1838	0.451789	-1.02304	-0.773157
CGTTGT	2.41369	0.741891	1.16211	0.424364	2.09146	0.575532	0.742417	0.0914031	0.304229	1.00046	0.835267	-0.311275
CGTTTA	3.22713	2.9092	0.116816	2.07829	-1.03122	0.315199	-0.692818	1.53638	5.42128	2.66439	-1.02304	1.03304
CGTTTC	1.64111	-1.34136	2.56644	0.627137	-1.03122	-0.4497	1.77761	1.41313	-0.523296	-1.20741	0.608524	-1.53363
CGTTTG	1.15984	1.70232	2.26874	2.50819	-0.940397	1.6266	0.0914031	4.48484	-0.392006	0.616237	1.40854	-0.632209
CGTTTT	-0.525889	1.53464	1.22674	-0.757391	0.798971	-0.4497	1.12554	-1.03038	-1.65408	0.970292	0.898728	-0.0991593
CTAAAA	-1.80221	-0.865895	-1.67456	1.13712	-1.69824	-2.06563	-1.1046	-0.327268	-0.27442	1.18656	0.22547	2.88738
CTAAAC	-0.457513	1.59547	-1.56867	3.14022	-0.809598	-0.994182	-1.47854	0.0828198	-0.463442	2.13124	-0.588658	2.59277
CTAAAG	-0.144976	-2.00484	-3.25275	-0.67786	-1.22059	-1.66287	-2.30122	-0.44442	1.17169	-0.579405	-1.81582	-0.585105
CTAAAT	-2.09177	-2.70447	-1.74885	-1.99523	-2.38609	-3.06228	-2.20958	-1.92836	-0.528796	0.245135	0.106087	-1.18462
CTAACA	6.0313	-2.01325	2.42192	0.465927	3.06494	-1.12185	2.23544	-0.0360896	2.02362	-0.700962	0.932464	0.696081
CTAACC	4.42869	3.30226	2.43329	12.4142	3.04454	2.86361	1.53513	4.91597	2.40071	-0.50654	0.0107101	10.2826
CTAACG	14.8753	1.87613	4.07604	1.30984	9.79254	-0.105326	4.37048	-0.323087	6.83155	0.979575	-1.44136	0.482235
CTAACT	5.85048	1.08357	3.26986	7.20636	3.90403	0.398338	1.53513	0.880174	3.1902	1.2785	2.28591	7.15665
CTAAGA	-0.0835355	-0.501512	-0.903483	-0.903483	-1.31241	0.203621	-0.631002	-1.28206	-0.958133	-0.958133	-1.33922	-0.192608
CTAAGC	1.22004	2.27384	0.275181	0.833903	0.65617	1.5732	1.79392	1.13765	0.630901	2.43016	-1.10999	1.12262
CTAAGG	1.11116	0.984135	-0.494689	1.64746	0.46607	0.0465047	-1.04862	0.968368	0.426982	-0.0234424	0.0107101	1.30011
CTAAGT	-0.419674	-2.1744	-0.493948	-1.15276	-1.74071	-2.48014	-0.706603	0.126664	1.03661	-0.629658	-0.00283564	-0.774227
CTAATA	1.84471	-1.98276	0.694574	3.09808	-0.152643	-0.6891	1.14411	1.75619	1.99054	-1.12926	-0.903192	1.71735
CTAATC	1.5271	1.13329	-1.15586	6.36355	0.205968	0.713758	0.481464	2.98096	0.52297	1.68021	-0.920958	3.15245
CTAATG	0.626264	1.79547	2.62069	2.77094	-1.42773	2.43193	1.53385	0.003982	1.27329	-1.21181	0.932464	2.44089
CTAATT	-1.70254	-3.46667	-1.91892	0.0636357	-2.67793	-2.94495	-1.75561	-1.39413	0.742973	-1.26038	-0.826036	1.0802
CTACAA	0.400262	-0.399463	0.969302	2.0136	-2.1124	-1.33566	-1.04862	-0.111558	-0.757256	-0.241804	1.31082	1.4893
CTACAC	3.97063	-0.0622613	1.84087	-0.205976	2.31221	-0.695688	0.362769	1.42217	2.50555	-0.0394794	0.404881	-0.485398
CTACAG	-0.255497	-1.71877	0.503493	-1.11083	-0.527507	-0.527507	-0.804105	-0.804105	0.22132	-0.997466	0.905408	-1.60342
CTACAT	0.329296	-0.411253	1.8401	2.02839	0.0465047	-1.483	-0.391634	0.38336	-0.38706	0.799346	2.1983	2.03114
CTACCA	1.26286	0.974128	-1.75846	0.275181	1.53036	3.33196	-1.47854	-0.121277	-0.105211	-1.41733	-0.883621	-0.0980963
CTACCC	0.617719	-0.501512	0.519083	0.203211	3.48032	0.203621	-0.473652	1.97322	-1.17991	-0.958133	0.296231	-1.33922
CTACCG	-1.9086	0.496314	1.23582	1.1643	-1.44804	1.84449	0.440688	0.490708	-1.47973	-0.0825645	0.12689	1.38666
CTACCT	2.05903	-0.969879	1.80587	-0.454933	0.0363252	-0.49112	-1.04862	0.776508	1.21647	-0.411281	0.985796	-1.68911
CTACGA	0.20196	1.08855	1.46072	2.24321	0.181978	1.78984	-0.0336343	-0.0336343	-1.41555	-1.41555	1.00178	2.21785
CTACGC	-0.942321	-1.9086	-2.26814	0.682515	-1.49185	-1.44804	-1.58166	-0.535821	-0.603544	-1.47973	-1.68478	1.84668
CTACGG	NA	-0.16207	NA	-0.18058	NA	0.315199	NA	-0.0582569	NA	-1.59913	NA	0.330935
CTACGT	-0.261027	-2.32392	-1.57789	-1.98286	-0.0380087	-1.03122	-1.10302	-1.92803	-0.246508	-1.84431	-0.732615	-0.479183
CTACTA	-0.553512	-2.48113	-2.39903	-0.130069	-1.17163	-1.74071	-1.98418	-1.6699	0.387651	-2.39743	-0.571693	0.845427
CTACTC	0.54343	-2.1779	-3.11687	-2.50759	0.582628	-0.585469	-2.25864	-0.587677	1.13071	-1.96066	-1.62588	-2.16709
CTACTG	1.26286	-1.24426	-1.18908	0.77963	-0.0296126	-1.36686	-0.138688	0.256696	1.68595	-1.36722	-0.588658	0.845427
CTACTT	-2.45374	-1.72676	-2.6684	-0.0710315	-1.17781	0.262889	-2.45591	0.194003	-1.08384	-1.68649	-0.732169	-0.61876
CTAGAA	-1.28703	-0.251209	-3.14925	-2.30029	-0.818204	-0.34882	-1.77735	-1.55913	-0.044518	0.533078	-1.74992	-0.949962
CTAGAC	0.149821	-2.50834	-1.08796	-2.20553	-1.06206	-2.72449	-0.802513	-1.75164	-0.0963594	-2.20515	-1.70362	-1.09508
CTAGAG	0.817198	-1.20279	0.597691	-0.64858	0.502396	-0.569579	1.21999	0.750007	0.00639578	-0.041098	0.562673	-0.982109
CTAGAT	0.697065	-2.6403	-0.514875	-1.03077	0.526969	-1.42497	0.0380887	-1.25144	1.53786	-1.18802	-0.401175	0.0730987
CTAGCA	4.42213	-0.501333	0.94803	-0.375925	4.49793	1.10213	0.534201	-1.27039	1.73293	-1.41733	1.11579	0.576497
CTAGCC	0.402527	3.32225	1.77766	0.326256	1.08839	0.713758	0.721248	0.423758	-0.687131	1.68021	0.389266	-0.975899
CTAGCG	2.86173	0.428325	1.46072	1.30984	-1.42588	-0.105326	1.34735	-0.323087	4.4921	-0.226322	1.00178	1.47515
CTAGCT	1.2401	-0.107264	-0.605863	3.18865	-0.955854	0.838218	-0.486867	1.98837	1.76312	-1.1143	-0.83001	1.59951
CTAGGA	-0.545459	-1.17852	-1.96022	-1.07874	-0.283198	-1.16368	-0.826157	-0.61367	-1.38784	-0.220974	-0.534726	-0.550516
CTAGGC	-0.927911	-0.295541	-1.28513	-0.526636	-1.67037	0.49861	-0.230436	-0.623129	-0.750738	-0.336326	-1.58389	0.259458
CTAGGG	1.41997	2.2503	-1.4067	0.309094	1.71072	2.30978	-1.48283	-0.969316	-0.184525	0.526962	-1.39416	0.122818
CTAGGT	-0.797707	-1.04922	-2.63419	-0.403812	-0.487912	-0.955854	-2.20412	0.582912	-0.890787	-0.525057	-0.969203	-1.14402
CTAGTA	-1.61757	-1.73188	-0.4484	-1.37771	-0.890521	-0.994182	0.325276	-1.11321	-0.445119	-0.853352	-0.736213	-0.566839
CTAGTC	-0.0622613	-1.03154	0.783843	-0.00400102	-0.187217	-2.1779	0.111997	0.680449	-0.50654	-0.409854	1.82203	-1.15372
CTAGTG	-0.797707	0.782239	-1.88593	-0.807914	-0.872294	1.5352	-0.553395	-0.130274	-1.24386	-0.525057	-1.84136	-0.83001
CTAGTT	-1.98952	0.0667366	-2.295	-0.813545	-1.13895	-1.78901	-1.31326	0.487073	-0.937648	2.30063	-1.53501	-1.49218
CTATAA	0.942107	-0.501512	-0.770552	1.12546	-1.47221	-0.933399	-0.226728	-1.28206	1.85979	0.0862868	0.0864109	2.96058
CTATAC	-0.820285	0.400601	-1.61612	-1.97329	-0.125504	-1.06206	-0.84346	-1.58376	-0.906419	1.15691	-0.83001	-1.70362
CTATAG	-0.547602	-0.95034	-2.16782	-1.7112	-0.39342	-0.682306	-2.15594	-2.0477	0.821728	-1.08793	-0.639347	-0.376143
CTATAT	0.765856	0.605875	3.57395	-0.728772	-1.53692	-1.52324	0.628367	-0.304844	2.15826	3.0818	4.29409	0.265323
CTATCA	3.59587	1.05925	1.29222	-0.205976	-0.278679	-0.187217	-0.00244241	-2.07163	5.32666	1.82876	1.27593	1.82203
CTATCC	1.73918	-0.547602	-0.109857	3.26986	1.08839	-2.1124	-1.36077	2.27334	-0.241804	-0.36251	-0.344088	1.63585
CTATCG	1.15223	6.09848	0.670936	2.96943	-1.41814	2.97099	0.804486	-1.48854	0.979575	0.565555	-0.510685	1.9982
CTATCT	0.187626	-1.63491	-0.619691	-0.271195	-1.58958	0.399248	-0.473652	-0.587677	1.32771	-1.96066	-0.588658	-1.67058
CTATGA	-0.724995	-2.72906	-0.162031	-2.13182	-0.610882	-1.47425	0.130669	-1.31326	0.147807	-2.4776	-0.30315	-1.28142
CTATGC	-1.17542	-1.0799	-1.15586	1.3194	-0.610882	0.024455	-0.220126	0.191373	-0.602517	-0.336326	-1.22986	2.05255
CTATGG	-0.865012	-1.53274	-0.770552	-1.18908	0.34849	-1.19959	-1.47777	-0.138688	-1.15057	-0.105211	-1.56605	-1.17858
CTATGT	-1.24109	-1.31036	-2.92867	0.571359	-1.20508	-0.283198	-2.57984	0.067424	-0.607754	-1.70639	-0.61876	0.252144
CTATTA	0.473567	-1.9969	-0.813545	-1.54913	-0.682306	-1.89842	-0.463468	-1.43345	1.96177	-0.453124	-1.21317	-0.925805
CTATTC	2.02705	1.04373	0.463304	3.2908	-0.679012	-1.19126	-0.307183	0.91008	3.75338	2.53691	1.11902	2.77076
CTATTG	-0.672559	-0.724995	-1.18908	0.0367346	-1.97958	-1.42773	-1.81351	-0.220126	0.611251	-0.977679	0.886157	0.314657
CTATTT	-0.650878	0.0470227	0.884544	2.63244	-1.54264	-0.592621	-0.483662	0.216024	0.572771	-0.0684165	-0.353247	2.80659
CTCAAA	-2.71068	-4.2865	-3.75328	-3.96477	-0.0519508	-3.76302	-2.33599	-1.758	-2.85667	-1.92115	-2.40642	-2.7884
CTCAAC	0.54343	0.637228	-1.45683	2.01501	-0.933399	0.46607	-0.631002	1.16602	0.782567	-0.36251	-1.62588	2.28591
CTCAAG	0.372406	-1.67067	-2.05923	-1.80532	0.444492	-0.196213	-0.632335	-1.48078	-0.433266	-1.82684	-1.77067	-1.25707
CTCAAT	-1.63522	-1.17004	-1.62758	-2.40229	-1.53692	-0.859219	-0.391634	-1.65882	-0.750678	-1.30216	-1.99327	-3.10872
CTCACA	-0.755479	0.0997855	-1.58759	-0.852163	0.261194	-0.811557	0.114829	-0.181151	-0.429316	-1.86385	-1.83635	-1.38001
CTCACC	2.39522	2.12663	1.44451	1.18806	2.44522	-0.683054	1.73024	-0.254362	0.0954132	-0.219014	-0.59604	0.177925
CTCACG	2.94568	0.0388086	0.434132	-0.881203	0.66845	1.7062	-0.453332	-0.00244241	1.31874	-1.51043	-0.103385	-1.72651
CTCACT	-1.12572	-0.464837	-3.48555	2.08103	-1.39304	-0.610972	-3.02479	2.79625	-1.71787	-1.70853	-1.89593	-0.229866
CTCAGA	2.28251	-0.209095	-0.457095	-0.0444608	2.09657	-1.83384	0.437066	0.126838	2.03913	-0.664063	-0.71564	-1.12858
CTCAGC	-1.3413	2.04747	-4.04462	-0.841775	0.669639	0.814647	-1.98468	-0.827481	-1.33758	-0.203477	-2.6335	-0.979104
CTCAGG	0.615565	0.282875	-2.13892	-1.34	0.353814	-0.681514	0.287896	0.527946	-1.87538	-0.172096	-3.27555	-1.67057
CTCAGT	-1.33333	-0.360981	0.543616	1.35283	-1.31455	0.042362	-0.0368382	3.62364	0.0743016	-0.0796254	-0.96492	-1.00005
CTCATA	-1.96443	-1.68079	0.203211	-1.89728	-2.44943	-2.45848	-1.28206	-2.03542	-0.958133	-0.24965	0.954007	-1.3477
CTCATC	1.08	-0.816771	5.79901	0.17105	2.69692	-0.249656	3.35925	-0.0682115	0.149889	-0.566763	2.54979	-1.1049
CTCATG	-3.52538	0.425142	-2.67439	2.62441	-2.23822	-0.655466	-2.48437	1.33802	-1.96854	-0.311937	0.11854	0.905438
CTCATT	1.21493	-0.0855162	-0.85456	2.12958	0.12096	-0.586557	-0.989011	0.834043	1.12258	0.47268	-0.346778	0.188338
CTCCAA	2.26022	0.724417	0.233811	-0.20587	0.502396	1.28704	0.577795	0.495568	1.38001	-0.253843	-2.83038	-1.72168
CTCCAC	1.69126	1.11264	2.66128	1.15585	2.59308	1.39019	2.86174	1.32246	-1.35013	-1.13999	0.83014	-0.741817
CTCCAG	3.53814	-3.55347	1.54542	-2.27977	4.10577	-1.77953	-0.484731	-1.111	0.567351	-2.5137	1.78177	-2.21997
CTCCAT	1.12463	-0.627822	3.07397	0.233843	-0.141928	0.741532	1.05304	-0.63749	1.40289	-0.0287095	1.64647	0.0127287
CTCCCA	2.57437	0.636026	1.4429	-0.708258	1.56679	2.0056	0.868058	0.902033	1.25198	0.257375	-0.605548	-0.983051
CTCCCC	3.05219	4.04879	4.29253	5.56683	3.29148	1.86659	2.67344	3.66963	-0.514976	1.59433	0.15396	2.9491
CTCCCG	-1.54645	2.84263	1.30991	0.808493	-0.554392	0.704846	2.29875	2.00928	-0.958133	-0.143694	0.0940455	-1.14402
CTCCCT	4.12477	4.79725	10.2759	7.71461	1.85568	4.31569	4.74345	4.76094	1.37412	0.906851	0.978633	3.46611
CTCCGA	2.9092	2.41369	-1.5359	0.0554897	0.315199	2.09146	-1.6529	0.742417	1.81169	0.304229	-1.07328	-1.45782
CTCCGC	-0.310636	4.25332	0.341878	5.48903	0.0363252	3.14432	1.16602	3.29976	0.0322357	2.61851	0.0107101	2.43486
CTCCGG	-1.46414	1.53464	0.0414788	0.165628	-0.695688	1.92108	-0.324728	1.00587	-1.90772	-0.336326	-0.100826	-1.17501
CTCCGT	0.312429	0.175844	2.0167	-0.559563	0.713758	-0.202457	1.70236	0.832259	-1.05462	-0.977679	-0.22529	-1.22986
CTCCTA	1.908	-0.385454	2.03745	0.146155	-0.0296126	0.274564	-0.473652	1.54811	1.32771	-0.551251	0.886157	-0.00662334
CTCCTC	8.98905	6.10138	12.6117	10.451	5.1541	5.17984	7.27193	7.06568	4.60771	0.851702	3.46052	5.62394
CTCCTG	0.0696736	-0.228901	-2.21312	0.795	0.248224	-0.525247	1.59386	1.87731	-1.07022	-1.29128	-3.06773	-0.836546
CTCCTT	6.86768	0.576361	4.86236	5.6986	2.23643	1.37437	3.74523	3.998	4.30124	-1.33926	1.60498	2.51788
CTCGAA	-1.70015	-1.73088	-0.828416	-2.54628	-1.80144	-1.12769	-1.40383	-1.65343	-0.0135338	-1.41733	0.404881	-1.78458
CTCGAC	-1.28168	6.21953	0.12921	2.58764	-0.311109	2.5203	0.440688	0.804486	-1.47973	5.80316	0.12689	3.46099
CTCGAG	-1.31082	-0.565994	-1.26332	2.84185	-1.27038	-0.430224	-1.0337	0.951636	-0.857343	-1.27308	-1.85809	1.44197
CTCGAT	-1.28168	-0.0940088	2.34243	-0.682259	-1.44804	-0.940397	1.4172	-1.21062	-0.435391	-1.08824	-0.733006	0.261996
CTCGCA	2.39732	-0.565994	1.62651	1.17355	1.24351	-1.11583	2.3337	-1.40383	0.106283	-0.643305	-0.37117	0.404881
CTCGCC	3.66754	-0.839357	3.37536	0.396758	2.09146	-0.337995	3.34647	0.637267	1.00046	-0.609714	-0.311275	0.0388073
CTCGCG	-0.295575	1.08855	0.670936	3.80818	-1.41814	-1.42588	-0.323087	6.8713	-1.43222	1.53827	0.482235	-0.214293
CTCGCT	0.149821	0.694422	-0.423957	0.249882	0.302329	0.430498	-0.411889	-0.215689	1.57467	0.0693388	0.0162625	-0.364602
CTCGGA	-0.806087	-0.963062	-1.16313	1.19208	-1.34171	-0.0090354	-2.1769	1.67471	-0.954121	-0.278035	-0.107338	-0.427108
CTCGGC	-1.35717	0.245188	-1.89073	-0.859409	-1.42011	-0.045978	0.170226	0.325276	-1.42679	-0.833	-2.32921	-0.736213
CTCGGG	-0.950205	-0.292524	0.633032	-2.37908	-0.610882	0.961635	-0.220126	-0.631002	-0.977679	-2.35069	-0.30315	-2.19919
CTCGGT	0.182275	0.848108	1.94335	-0.23313	-0.84195	-0.312146	2.34949	-0.692818	1.23043	-1.84431	-0.124571	-0.479183
CTCGTA	-1.76581	0.349808	-0.682259	-0.18058	-0.940397	-0.613108	0.0914031	-0.0582569	-1.08824	0.106283	-0.311275	-1.07328
CTCGTC	1.30061	2.83647	6.63992	0.172567	-0.474945	0.940992	4.53227	0.362769	0.330544	-1.27308	2.1608	-0.632209
CTCGTG	-1.00774	1.95415	2.04454	-0.156727	-0.986082	1.20998	1.44143	0.849959	-0.707636	0.768601	-0.103385	-0.600595
CTCGTT	-0.565994	0.946213	-0.494755	3.50918	0.255384	-0.430224	-0.814965	3.89597	-1.90285	1.87578	-0.113664	1.44197
CTCTAA	3.74196	-0.186959	-1.31594	1.96519	0.537532	1.05573	-1.02528	-0.869601	2.75823	-0.754631	-1.02782	2.30153
CTCTAC	-1.75925	-2.09038	-3.00712	0.551099	-1.79639	-0.642299	-1.98418	0.740356	-0.760092	-2.60579	-2.46177	0.474877
CTCTAG	1.39894	-1.11815	0.146155	-0.364829	1.35325	-1.34126	0.003982	-1.54934	0.769859	-0.283989	-0.550516	0.144621
CTCTAT	-0.0493655	-0.210228	0.831798	0.948988	-0.610882	-0.746968	0.481464	0.204401	0.898132	-0.876628	-0.612054	1.09868
CTCTCA	4.07651	-1.40064	2.06325	0.311199	1.80273	-1.3383	-0.24628	0.922138	2.441	-0.817732	1.24315	-2.98037
CTCTCC	2.53462	4.86006	6.7788	9.69534	-0.623269	5.36966	2.28223	7.2389	1.10734	-0.319846	-0.000240509	3.69301
CTCTCG	-1.30844	-0.337198	-1.07129	4.64336	-1.40977	-1.40977	-1.73103	2.8075	-0.506085	-1.04539	-0.697899	1.96646
CTCTCT	5.3444	2.80222	8.38945	15.4463	0.145734	5.21228	0.220563	14.3557	1.75294	-2.65353	0.917119	3.93481
CTCTGA	3.0433	4.80694	2.08681	3.91169	1.25243	5.5342	1.92125	3.93324	2.6548	2.91051	-0.630649	2.86031
CTCTGC	4.18295	3.79646	2.96313	4.71257	1.23454	4.10854	0.149038	3.22598	-0.0617086	0.804277	1.10392	0.811473
CTCTGG	3.92169	-0.79572	2.16766	1.83214	1.09442	0.836667	2.19541	2.53949	1.32894	-0.813378	0.821489	-0.94419
CTCTGT	0.528733	-0.242787	1.1009	3.72232	0.470148	1.39053	1.09949	2.398	-1.15434	-0.819126	0.38412	-0.260675
CTCTTA	1.75651	-0.26689	0.987789	0.532829	-0.859219	-0.731354	1.19024	1.10666	2.96359	-1.03545	1.15629	-0.311088
CTCTTC	1.76926	4.08049	1.00321	9.86828	0.164185	2.5408	-0.69309	6.12799	1.91662	1.18656	1.12209	5.63788
CTCTTG	2.14199	0.835486	0.288012	3.60971	2.62458	1.90919	0.188715	3.54989	-0.40814	-0.0898032	0.624025	0.609121
CTCTTT	2.28202	1.06532	1.04996	9.16499	-0.249709	0.864237	0.394304	6.00216	3.91403	-0.134841	1.56562	4.35745
CTGAAA	0.409504	-0.178475	0.351366	-1.37032	0.36413	0.860494	0.89579	-0.270319	1.32943	-0.120566	-0.364691	0.0825018
CTGAAC	2.42433	2.76818	0.941007	2.41704	3.61468	1.53036	0.020054	2.87599	-0.261853	2.76064	0.380699	1.18112
CTGAAG	2.84153	-0.811771	0.522364	-2.54764	3.69855	-0.433368	0.627023	-1.81651	0.940724	-0.400033	-0.247676	-2.04593
CTGAAT	4.06654	1.81245	4.93336	3.22851	0.682224	2.97789	3.52293	1.85997	2.96458	1.03712	3.5324	3.55832
CTGACA	1.04954	0.806107	0.663066	-0.861679	-0.29218	1.01336	-0.440595	-0.683431	2.02449	0.0763971	-1.81582	-0.537973
CTGACC	-1.07851	1.46096	-1.78087	0.944187	0.0690769	1.25243	-0.17265	-0.767535	-1.74967	-0.220747	-1.93123	0.947811
CTGACG	0.182275	0.848108	3.1171	0.466761	1.56987	-0.312146	5.1115	0.542397	-0.984975	0.137212	-0.732615	0.0646703
CTGACT	1.23594	-1.14771	-1.17811	2.06325	0.204409	-0.565844	-0.123255	1.53378	0.940724	-0.8225	-2.00949	0.571367
CTGAGA	0.835486	-1.73233	-0.0245974	-3.01143	1.39417	1.25023	-1.31596	-2.02189	-0.56288	-2.28709	0.414359	-1.41109
CTGAGC	5.01896	0.801553	0.523681	1.43041	4.27963	0.543953	1.15781	2.53385	0.859002	-0.621782	-0.703854	-0.315127
CTGAGG	-3.17975	0.610473	-4.84021	-4.63555	-2.25185	-0.8114	-1.08242	-2.44145	-1.98692	-0.379412	-5.20832	-2.51286
CTGAGT	-1.61484	-2.05617	-0.912152	-1.63861	-1.59723	-0.523167	0.216024	-0.43124	-0.760514	-1.17445	-1.56236	-2.33293
CTGATA	1.40941	1.5972	2.01765	-0.378801	-1.73506	-1.52324	2.86409	-0.304844	1.88217	1.76069	0.860669	-0.00662334
CTGATC	1.37938	-0.186959	-0.719034	-1.38939	0.961635	0.399248	0.020054	0.258093	-2.00255	-1.96066	-0.765916	-1.67058
CTGATG	3.28378	0.32833	0.709203	1.38727	-0.317426	0.146893	0.740356	0.556909	2.16885	-0.188902	-0.262256	0.117359
CTGATT	2.43708	0.225216	1.54122	0.983467	0.949869	0.663349	0.734045	-0.496415	1.59458	0.0154594	1.77679	2.21019
CTGCAA	-0.888161	-0.458071	-2.3054	-1.61945	-0.512945	-0.157946	-0.694104	-0.373619	-1.04098	-1.54002	-1.38001	-1.31503
CTGCAC	-0.171421	-0.922398	0.511993	-0.912152	0.983979	-0.341468	0.222908	0.431739	-1.23986	-1.45261	0.388062	-1.94227
CTGCAG	0.486151	0.371007	0.454215	-0.581016	1.2422	-0.79083	1.29931	-1.30559	-0.257327	-0.572979	-0.781868	-1.27313
CTGCAT	1.25384	2.55796	6.84101	2.09006	1.75075	1.87982	2.29103	1.30111	0.231189	2.72939	5.52936	0.554247
CTGCCA	3.96544	2.39742	6.0489	0.351366	3.98973	0.10662	5.37878	0.0110904	-0.396598	0.85635	1.73436	0.0248336
CTGCCC	5.53745	5.82649	6.66681	2.08157	5.56917	4.60322	6.43957	2.41604	0.806362	0.45113	0.740708	-0.569994
CTGCCG	1.20452	1.33952	2.95736	0.203566	1.08839	1.79086	3.21966	1.27885	-0.241804	-0.853352	-1.07744	-1.62004
CTGCCT	-0.45903	2.49549	1.46699	3.89087	0.035306	1.72062	0.108301	1.89376	-1.25808	-0.699381	0.537302	2.30244
CTGCGA	-0.267545	0.675689	-1.87717	-1.69294	-0.639706	0.773975	-0.492014	-1.49189	-0.857343	-1.96006	-1.85809	-1.7661
CTGCGC	-0.666793	1.13329	-1.76144	0.326256	0.603583	0.713758	-0.527961	-0.854844	-1.13246	-0.143011	-2.54415	0.900623
CTGCGG	1.53464	1.35492	2.01166	3.71668	1.44692	1.36745	2.63488	6.00822	-0.771866	0.434655	0.976694	0.468768
CTGCGT	1.20452	-0.399524	0.597963	-0.102669	0.118772	-0.434572	0.304845	-1.40071	1.5395	-0.707636	0.022589	-0.103385
CTGCTA	-0.987134	-0.281395	-0.4651	0.595426	-0.527507	0.339393	-0.519199	1.75619	0.526016	-1.12926	-0.850774	-1.39416
CTGCTC	8.00336	1.90371	7.28596	5.0378	3.66762	0.408018	3.92248	3.91431	3.89629	-0.547101	3.81452	0.568841
CTGCTG	3.02293	4.0791	5.77691	5.67753	4.23031	2.97903	2.97932	3.23033	-0.0971878	2.36084	3.56658	2.81137
CTGCTT	1.34884	1.38487	6.44395	10.1305	-0.000316492	0.544109	3.92936	6.21678	2.27311	0.636244	3.95323	3.67577
CTGGAA	0.499786	0.551498	-0.376955	0.727329	0.313994	-0.923421	0.930734	2.00166	-0.598066	-0.56288	-1.30372	-1.3385
CTGGAC	1.50605	-0.209017	0.205265	-1.4869	1.8867	1.015	1.65416	-0.374389	-0.363418	-2.76864	-1.5129	-1.75299
CTGGAG	-0.442633	0.901677	-2.94991	-1.48506	1.76792	1.27642	-1.06401	-0.104437	-2.25592	-0.409438	-2.19832	-1.94199
CTGGAT	0.769077	-1.22049	-1.22232	-1.86427	-0.175755	-0.302286	-0.848687	-1.58487	1.03712	-1.13999	-1.92763	-0.101782
CTGGCA	0.34776	2.43304	0.462365	-1.65143	0.477161	2.09533	0.205248	-0.0157267	-0.192156	0.0361976	-0.103237	-2.764
CTGGCC	2.26889	-0.4769	-0.180518	-0.413585	3.85446	-0.416388	1.35057	-0.484793	-0.453621	-1.04039	-1.49236	-0.372444
CTGGCG	5.29659	1.66838	1.80593	0.673418	3.14432	3.0729	2.21639	1.12554	0.301273	-1.1319	1.00388	0.468768
CTGGCT	3.34342	2.03163	1.1071	0.0842317	0.858334	0.778691	0.197233	1.38122	0.564434	2.14458	1.80156	-1.46944
CTGGGA	-0.000741045	1.06428	-1.78433	-4.30342	1.70139	1.47677	1.92718	-1.19468	-2.10179	-0.248222	-2.86655	-4.61111
CTGGGC	-1.45164	1.56906	-2.54368	-0.45319	-0.394189	2.50715	1.14466	0.651371	-1.6468	-0.215518	-2.94884	-1.0407
CTGGGG	5.80659	2.2882	1.46556	-0.508505	6.86482	2.1382	2.48668	1.26546	-0.837531	0.731153	-0.21874	-1.73742
CTGGGT	2.09587	-2.68981	-2.05122	-3.28048	1.86537	-1.13198	-0.0315671	-1.36634	-1.80006	-2.09165	-3.1901	-3.31661
CTGGTA	0.0282181	-0.113628	0.233815	0.176058	0.410389	-0.152643	0.663144	1.14411	-0.113638	0.359409	-0.534726	-1.44041
CTGGTC	-2.33893	-1.27218	-1.05098	-2.10282	-0.164742	-0.573701	-1.06057	-0.319405	-1.27961	-0.939635	-0.640588	-2.20911
CTGGTG	-0.546778	1.29342	1.5042	0.921258	0.310155	2.67237	-0.17265	2.37317	-1.52822	-0.991213	1.35079	0.147228
CTGGTT	-1.92684	-0.690772	-0.190299	0.380658	-1.75381	-1.25148	-0.914551	-0.373347	-0.933134	0.673259	0.674299	-0.0274495
CTGTAA	-5.22342	-4.45094	-4.44944	-2.35705	-3.571	-2.55953	-1.93156	-1.82941	-2.98772	-3.72805	-2.53751	-1.75008
CTGTAC	-0.419674	-2.18218	-0.857828	-1.77347	-0.619157	-1.01966	-2.3121	-0.720649	-0.337008	-1.17024	1.12818	-1.31483
CTGTAG	0.646011	-1.02726	0.469459	-0.809338	0.826032	-1.28293	-0.131205	-0.788337	0.673751	-0.275467	-0.101782	-0.728262
CTGTAT	-0.755414	-0.577635	0.643377	-0.921443	-1.20508	-0.430921	0.44617	0.0825395	-0.0683868	0.431906	1.37972	-1.04323
CTGTCA	0.895233	0.334927	0.705968	0.606737	1.07677	-0.302286	1.90219	-0.373482	-0.635658	0.932858	0.376713	0.324908
CTGTCC	3.93296	3.64714	6.25871	7.77229	2.23085	1.71249	5.41207	6.7477	1.63067	1.63067	0.287294	2.0515
CTGTCG	-2.38718	1.92903	-0.757391	2.3575	-1.39801	2.11298	1.00587	-0.722465	-2.07848	0.0332239	-1.17501	4.18676
CTGTCT	1.5182	2.28913	2.12426	6.81778	3.43131	1.07078	1.00251	5.65692	-0.889002	0.78202	0.900189	1.69346
CTGTGA	-1.59673	-0.153059	2.61975	-2.66486	-1.26444	0.170714	1.2068	-1.77145	-1.8307	0.904703	1.81761	-2.14768
CTGTGC	1.58015	6.07665	2.67745	3.10541	2.47986	6.11849	4.58977	3.85382	0.907669	1.15453	-1.01956	0.287294
CTGTGG	1.65684	-0.894898	-0.936945	0.163997	1.26078	-0.1574	0.493098	1.15669	1.6645	-2.70043	-2.87929	-1.18426
CTGTGT	2.61365	2.72877	3.46701	0.615476	0.0546951	1.86659	0.974521	0.756804	2.36494	2.14407	2.02402	-0.97381
CTGTTA	1.08773	2.24034	-1.28813	0.019779	0.681502	0.382891	-0.694104	-1.20706	0.60478	3.3477	-1.83171	0.878481
CTGTTC	-0.418963	0.645566	3.48559	5.9275	0.64759	-1.27226	-0.0777138	3.88267	0.231189	-0.112377	1.98337	2.29547
CTGTTG	-2.14639	0.419706	2.60714	0.954521	-1.43844	-0.929661	1.55931	-0.324584	-1.50903	0.0558413	1.38817	1.33232
CTGTTT	1.14416	-0.996157	3.75825	4.61417	-0.0428414	-0.0168616	0.0844152	1.00879	1.81223	-0.60332	4.37739	4.83594
CTTAAA	-0.525805	-1.06089	-2.03431	2.0213	-1.72946	-1.59723	-1.34829	-0.646836	0.960779	0.623681	-0.826036	3.75637
CTTAAC	2.73037	-0.865012	0.29891	0.115519	-0.349352	-0.0156507	-1.75164	-1.16501	2.52188	0.187369	1.00071	-0.188999
CTTAAG	1.13412	2.05407	0.234891	1.32545	-0.642299	-0.245306	-0.375775	-1.0277	-0.218467	3.09703	1.70343	1.97644
CTTAAT	3.3816	0.801553	1.19607	0.0576253	2.43193	-0.0202063	0.003982	-0.615759	3.0818	0.673751	0.809216	-1.16851
CTTACA	-0.186959	-0.771015	-1.38939	-0.700809	0.399248	-2.10297	-0.587677	-1.25144	0.451396	0.0575496	-0.925805	-0.952487
CTTACC	1.9269	1.40941	0.606442	2.83967	0.289671	1.22084	0.582912	1.77603	-0.143694	-0.0572375	-0.516001	1.18005
CTTACG	-0.261027	-0.673949	1.94335	0.722967	0.765932	0.315199	0.968485	1.53638	-0.984975	-1.59913	1.69956	-1.07328
CTTACT	1.62299	0.53702	1.32623	1.96519	0.399248	0.0710087	1.10386	0.540017	1.05441	0.451396	0.315478	2.05327
CTTAGA	-2.6976	-0.367953	-0.440002	0.0482888	-1.87486	-1.24195	1.30111	0.258093	-1.2501	0.451396	-0.756417	-0.429292
CTTAGC	1.28723	-1.66818	-1.17261	-1.83384	1.16219	-0.0156507	-1.09716	-0.539487	0.606349	-0.816084	-0.934163	-2.11687
CTTAGG	-0.523121	3.35703	-0.921485	1.05021	-0.100573	0.928962	-0.0474914	0.0380887	-0.652274	1.53786	-1.249	0.510943
CTTAGT	-1.2425	-1.7456	-0.878811	-0.952711	-0.546882	-2.02652	-1.44759	-1.05877	-0.473156	-1.22576	-0.571693	-0.179082
CTTATA	-0.54351	-1.40298	0.981758	-0.928322	-1.42011	-0.617894	-1.73086	0.44617	-0.41022	-0.0683868	2.97197	-1.50698
CTTATC	-1.00966	0.0110779	2.97776	-0.02883	-1.25668	-1.8828	1.42747	0.312808	-0.184632	2.09097	0.484393	-0.550516
CTTATG	0.345119	-0.242466	0.717573	3.74561	-0.218682	-1.58958	0.448623	2.54102	-0.363418	-0.463442	1.14104	2.65593
CTTATT	0.990277	-1.8489	1.26568	0.88337	0.69002	-2.03629	-0.0867383	-0.432118	1.22991	-0.225665	1.45064	0.482189
[truncated: 2,096 more rows]

## Sheet: README
Supplementary Data 1: Hexamer Z scores for cerebellar CE sets
Z-scores calculated for hexamer occurance within 300 nucleotides upstream ("_upstream") or downstream ("_downstream") of cerebellar CE sets versus a set of stringent non-changing cassette exons. Changing CEs were labeled as either cer_exc for increased CE exclusion or cer_inc for increased CE inclusion in GTEx cerebellum AND cerebellar hemisphere tissues when compareed to one or more of the other…
