# Supplementary material for: RNA splicing analysis using heterogeneous and large RNA-seq datasets
Source: Nat Commun. 2023 Mar 3;14:1230. doi: 10.1038/s41467-023-36585-y (PMC9984406; doi:10.1038/s41467-023-36585-y)
Supplement: Supplementary file 5 — Supplementary Data 2 [file 41467_2023_36585_MOESM5_ESM.xlsx]

## Sheet: Supplementary Data 2
comparison	group	experiment
3_vs_3_1	Cerebellum	GTEX-WHSE-2926-SM-3NMBG
3_vs_3_1	Cerebellum	GTEX-11GSP-3126-SM-5A5LL
3_vs_3_1	Cerebellum	GTEX-RU72-2926-SM-2TF66
3_vs_3_2	Cerebellum	GTEX-13RTJ-3126-SM-5S2Q4
3_vs_3_2	Cerebellum	GTEX-13NYB-3226-SM-5J2ND
3_vs_3_2	Cerebellum	GTEX-WZTO-2826-SM-3NM8P
3_vs_3_ns_Cerebellum	Cerebellum1	GTEX-WHSE-2926-SM-3NMBG
3_vs_3_ns_Cerebellum	Cerebellum1	GTEX-11GSP-3126-SM-5A5LL
3_vs_3_ns_Cerebellum	Cerebellum1	GTEX-RU72-2926-SM-2TF66
3_vs_3_ns_Muscle	Muscle1	GTEX-WY7C-2526-SM-3NB2N
3_vs_3_ns_Muscle	Muscle1	GTEX-RWSA-0726-SM-2XCBE
3_vs_3_ns_Muscle	Muscle1	GTEX-XBED-2626-SM-4E3J5
4_vs_4_1	Cerebellum	GTEX-WHSE-2926-SM-3NMBG
4_vs_4_1	Cerebellum	GTEX-11GSP-3126-SM-5A5LL
4_vs_4_1	Cerebellum	GTEX-RU72-2926-SM-2TF66
4_vs_4_1	Cerebellum	GTEX-S7SE-2526-SM-2XCDL
4_vs_4_2	Cerebellum	GTEX-13RTJ-3126-SM-5S2Q4
4_vs_4_2	Cerebellum	GTEX-13NYB-3226-SM-5J2ND
4_vs_4_2	Cerebellum	GTEX-WZTO-2826-SM-3NM8P
4_vs_4_2	Cerebellum	GTEX-17HHY-2926-SM-79OJW
4_vs_4_ns_Cerebellum	Cerebellum1	GTEX-WHSE-2926-SM-3NMBG
4_vs_4_ns_Cerebellum	Cerebellum1	GTEX-11GSP-3126-SM-5A5LL
4_vs_4_ns_Cerebellum	Cerebellum1	GTEX-RU72-2926-SM-2TF66
4_vs_4_ns_Cerebellum	Cerebellum1	GTEX-S7SE-2526-SM-2XCDL
4_vs_4_ns_Muscle	Muscle1	GTEX-WY7C-2526-SM-3NB2N
4_vs_4_ns_Muscle	Muscle1	GTEX-RWSA-0726-SM-2XCBE
4_vs_4_ns_Muscle	Muscle1	GTEX-XBED-2626-SM-4E3J5
4_vs_4_ns_Muscle	Muscle1	GTEX-WK11-2526-SM-3NM9Y
5_vs_5_1	Cerebellum	GTEX-WHSE-2926-SM-3NMBG
5_vs_5_1	Cerebellum	GTEX-11GSP-3126-SM-5A5LL
5_vs_5_1	Cerebellum	GTEX-RU72-2926-SM-2TF66
5_vs_5_1	Cerebellum	GTEX-S7SE-2526-SM-2XCDL
5_vs_5_1	Cerebellum	GTEX-Y8DK-0726-SM-4TT3S
5_vs_5_2	Cerebellum	GTEX-13RTJ-3126-SM-5S2Q4
5_vs_5_2	Cerebellum	GTEX-13NYB-3226-SM-5J2ND
5_vs_5_2	Cerebellum	GTEX-WZTO-2826-SM-3NM8P
5_vs_5_2	Cerebellum	GTEX-17HHY-2926-SM-79OJW
5_vs_5_2	Cerebellum	GTEX-14A5I-2826-SM-5SIBF
5_vs_5_ns_Cerebellum	Cerebellum1	GTEX-WHSE-2926-SM-3NMBG
5_vs_5_ns_Cerebellum	Cerebellum1	GTEX-11GSP-3126-SM-5A5LL
5_vs_5_ns_Cerebellum	Cerebellum1	GTEX-RU72-2926-SM-2TF66
5_vs_5_ns_Cerebellum	Cerebellum1	GTEX-S7SE-2526-SM-2XCDL
5_vs_5_ns_Cerebellum	Cerebellum1	GTEX-Y8DK-0726-SM-4TT3S
5_vs_5_ns_Muscle	Muscle1	GTEX-WY7C-2526-SM-3NB2N
5_vs_5_ns_Muscle	Muscle1	GTEX-RWSA-0726-SM-2XCBE
5_vs_5_ns_Muscle	Muscle1	GTEX-XBED-2626-SM-4E3J5
5_vs_5_ns_Muscle	Muscle1	GTEX-WK11-2526-SM-3NM9Y
5_vs_5_ns_Muscle	Muscle1	GTEX-R3RS-0526-SM-3GADG
6_vs_6_1	Cerebellum	GTEX-WHSE-2926-SM-3NMBG
6_vs_6_1	Cerebellum	GTEX-11GSP-3126-SM-5A5LL
6_vs_6_1	Cerebellum	GTEX-RU72-2926-SM-2TF66
6_vs_6_1	Cerebellum	GTEX-S7SE-2526-SM-2XCDL
6_vs_6_1	Cerebellum	GTEX-Y8DK-0726-SM-4TT3S
6_vs_6_1	Cerebellum	GTEX-111FC-3326-SM-5GZYV
6_vs_6_2	Cerebellum	GTEX-13RTJ-3126-SM-5S2Q4
6_vs_6_2	Cerebellum	GTEX-13NYB-3226-SM-5J2ND
6_vs_6_2	Cerebellum	GTEX-WZTO-2826-SM-3NM8P
6_vs_6_2	Cerebellum	GTEX-17HHY-2926-SM-79OJW
6_vs_6_2	Cerebellum	GTEX-14A5I-2826-SM-5SIBF
6_vs_6_2	Cerebellum	GTEX-1I1CD-2926-SM-A96SJ
6_vs_6_ns_Cerebellum	Cerebellum1	GTEX-WHSE-2926-SM-3NMBG
6_vs_6_ns_Cerebellum	Cerebellum1	GTEX-11GSP-3126-SM-5A5LL
6_vs_6_ns_Cerebellum	Cerebellum1	GTEX-RU72-2926-SM-2TF66
6_vs_6_ns_Cerebellum	Cerebellum1	GTEX-S7SE-2526-SM-2XCDL
6_vs_6_ns_Cerebellum	Cerebellum1	GTEX-Y8DK-0726-SM-4TT3S
6_vs_6_ns_Cerebellum	Cerebellum1	GTEX-111FC-3326-SM-5GZYV
6_vs_6_ns_Muscle	Muscle1	GTEX-WY7C-2526-SM-3NB2N
6_vs_6_ns_Muscle	Muscle1	GTEX-RWSA-0726-SM-2XCBE
6_vs_6_ns_Muscle	Muscle1	GTEX-XBED-2626-SM-4E3J5
6_vs_6_ns_Muscle	Muscle1	GTEX-WK11-2526-SM-3NM9Y
6_vs_6_ns_Muscle	Muscle1	GTEX-R3RS-0526-SM-3GADG
6_vs_6_ns_Muscle	Muscle1	GTEX-1HBPM-0426-SM-CKZOO
7_vs_7_1	Cerebellum	GTEX-WHSE-2926-SM-3NMBG
7_vs_7_1	Cerebellum	GTEX-11GSP-3126-SM-5A5LL
7_vs_7_1	Cerebellum	GTEX-RU72-2926-SM-2TF66
7_vs_7_1	Cerebellum	GTEX-S7SE-2526-SM-2XCDL
7_vs_7_1	Cerebellum	GTEX-Y8DK-0726-SM-4TT3S
7_vs_7_1	Cerebellum	GTEX-111FC-3326-SM-5GZYV
7_vs_7_1	Cerebellum	GTEX-139TT-2626-SM-5LZUB
7_vs_7_2	Cerebellum	GTEX-13RTJ-3126-SM-5S2Q4
7_vs_7_2	Cerebellum	GTEX-13NYB-3226-SM-5J2ND
7_vs_7_2	Cerebellum	GTEX-WZTO-2826-SM-3NM8P
7_vs_7_2	Cerebellum	GTEX-17HHY-2926-SM-79OJW
7_vs_7_2	Cerebellum	GTEX-14A5I-2826-SM-5SIBF
7_vs_7_2	Cerebellum	GTEX-1I1CD-2926-SM-A96SJ
7_vs_7_2	Cerebellum	GTEX-1269C-3126-SM-5EGI6
7_vs_7_ns_Cerebellum	Cerebellum1	GTEX-WHSE-2926-SM-3NMBG
7_vs_7_ns_Cerebellum	Cerebellum1	GTEX-11GSP-3126-SM-5A5LL
7_vs_7_ns_Cerebellum	Cerebellum1	GTEX-RU72-2926-SM-2TF66
7_vs_7_ns_Cerebellum	Cerebellum1	GTEX-S7SE-2526-SM-2XCDL
7_vs_7_ns_Cerebellum	Cerebellum1	GTEX-Y8DK-0726-SM-4TT3S
7_vs_7_ns_Cerebellum	Cerebellum1	GTEX-111FC-3326-SM-5GZYV
7_vs_7_ns_Cerebellum	Cerebellum1	GTEX-139TT-2626-SM-5LZUB
7_vs_7_ns_Muscle	Muscle1	GTEX-WY7C-2526-SM-3NB2N
7_vs_7_ns_Muscle	Muscle1	GTEX-RWSA-0726-SM-2XCBE
7_vs_7_ns_Muscle	Muscle1	GTEX-XBED-2626-SM-4E3J5
7_vs_7_ns_Muscle	Muscle1	GTEX-WK11-2526-SM-3NM9Y
7_vs_7_ns_Muscle	Muscle1	GTEX-R3RS-0526-SM-3GADG
7_vs_7_ns_Muscle	Muscle1	GTEX-1HBPM-0426-SM-CKZOO
7_vs_7_ns_Muscle	Muscle1	GTEX-POYW-0526-SM-2XCEY
8_vs_8_1	Cerebellum	GTEX-WHSE-2926-SM-3NMBG
8_vs_8_1	Cerebellum	GTEX-11GSP-3126-SM-5A5LL
8_vs_8_1	Cerebellum	GTEX-RU72-2926-SM-2TF66
8_vs_8_1	Cerebellum	GTEX-S7SE-2526-SM-2XCDL
8_vs_8_1	Cerebellum	GTEX-Y8DK-0726-SM-4TT3S
8_vs_8_1	Cerebellum	GTEX-111FC-3326-SM-5GZYV
8_vs_8_1	Cerebellum	GTEX-139TT-2626-SM-5LZUB
8_vs_8_1	Cerebellum	GTEX-R55E-2526-SM-2TC6H
8_vs_8_2	Cerebellum	GTEX-13RTJ-3126-SM-5S2Q4
8_vs_8_2	Cerebellum	GTEX-13NYB-3226-SM-5J2ND
8_vs_8_2	Cerebellum	GTEX-WZTO-2826-SM-3NM8P
8_vs_8_2	Cerebellum	GTEX-17HHY-2926-SM-79OJW
8_vs_8_2	Cerebellum	GTEX-14A5I-2826-SM-5SIBF
8_vs_8_2	Cerebellum	GTEX-1I1CD-2926-SM-A96SJ
8_vs_8_2	Cerebellum	GTEX-1269C-3126-SM-5EGI6
8_vs_8_2	Cerebellum	GTEX-12WSE-2926-SM-5RQJ9
8_vs_8_ns_Cerebellum	Cerebellum1	GTEX-WHSE-2926-SM-3NMBG
8_vs_8_ns_Cerebellum	Cerebellum1	GTEX-11GSP-3126-SM-5A5LL
8_vs_8_ns_Cerebellum	Cerebellum1	GTEX-RU72-2926-SM-2TF66
8_vs_8_ns_Cerebellum	Cerebellum1	GTEX-S7SE-2526-SM-2XCDL
8_vs_8_ns_Cerebellum	Cerebellum1	GTEX-Y8DK-0726-SM-4TT3S
8_vs_8_ns_Cerebellum	Cerebellum1	GTEX-111FC-3326-SM-5GZYV
8_vs_8_ns_Cerebellum	Cerebellum1	GTEX-139TT-2626-SM-5LZUB
8_vs_8_ns_Cerebellum	Cerebellum1	GTEX-R55E-2526-SM-2TC6H
8_vs_8_ns_Muscle	Muscle1	GTEX-WY7C-2526-SM-3NB2N
8_vs_8_ns_Muscle	Muscle1	GTEX-RWSA-0726-SM-2XCBE
8_vs_8_ns_Muscle	Muscle1	GTEX-XBED-2626-SM-4E3J5
8_vs_8_ns_Muscle	Muscle1	GTEX-WK11-2526-SM-3NM9Y
8_vs_8_ns_Muscle	Muscle1	GTEX-R3RS-0526-SM-3GADG
8_vs_8_ns_Muscle	Muscle1	GTEX-1HBPM-0426-SM-CKZOO
8_vs_8_ns_Muscle	Muscle1	GTEX-POYW-0526-SM-2XCEY
8_vs_8_ns_Muscle	Muscle1	GTEX-UJMC-1826-SM-3GADT
9_vs_9_1	Cerebellum	GTEX-WHSE-2926-SM-3NMBG
9_vs_9_1	Cerebellum	GTEX-11GSP-3126-SM-5A5LL
9_vs_9_1	Cerebellum	GTEX-RU72-2926-SM-2TF66
9_vs_9_1	Cerebellum	GTEX-S7SE-2526-SM-2XCDL
9_vs_9_1	Cerebellum	GTEX-Y8DK-0726-SM-4TT3S
9_vs_9_1	Cerebellum	GTEX-111FC-3326-SM-5GZYV
9_vs_9_1	Cerebellum	GTEX-139TT-2626-SM-5LZUB
9_vs_9_1	Cerebellum	GTEX-R55E-2526-SM-2TC6H
9_vs_9_1	Cerebellum	GTEX-145LS-3026-SM-5O99S
9_vs_9_2	Cerebellum	GTEX-13RTJ-3126-SM-5S2Q4
9_vs_9_2	Cerebellum	GTEX-13NYB-3226-SM-5J2ND
9_vs_9_2	Cerebellum	GTEX-WZTO-2826-SM-3NM8P
9_vs_9_2	Cerebellum	GTEX-17HHY-2926-SM-79OJW
9_vs_9_2	Cerebellum	GTEX-14A5I-2826-SM-5SIBF
9_vs_9_2	Cerebellum	GTEX-1I1CD-2926-SM-A96SJ
9_vs_9_2	Cerebellum	GTEX-1269C-3126-SM-5EGI6
9_vs_9_2	Cerebellum	GTEX-12WSE-2926-SM-5RQJ9
9_vs_9_2	Cerebellum	GTEX-14JFF-2826-SM-6871Q
9_vs_9_ns_Cerebellum	Cerebellum1	GTEX-WHSE-2926-SM-3NMBG
9_vs_9_ns_Cerebellum	Cerebellum1	GTEX-11GSP-3126-SM-5A5LL
9_vs_9_ns_Cerebellum	Cerebellum1	GTEX-RU72-2926-SM-2TF66
9_vs_9_ns_Cerebellum	Cerebellum1	GTEX-S7SE-2526-SM-2XCDL
9_vs_9_ns_Cerebellum	Cerebellum1	GTEX-Y8DK-0726-SM-4TT3S
9_vs_9_ns_Cerebellum	Cerebellum1	GTEX-111FC-3326-SM-5GZYV
9_vs_9_ns_Cerebellum	Cerebellum1	GTEX-139TT-2626-SM-5LZUB
9_vs_9_ns_Cerebellum	Cerebellum1	GTEX-R55E-2526-SM-2TC6H
9_vs_9_ns_Cerebellum	Cerebellum1	GTEX-145LS-3026-SM-5O99S
9_vs_9_ns_Muscle	Muscle1	GTEX-WY7C-2526-SM-3NB2N
9_vs_9_ns_Muscle	Muscle1	GTEX-RWSA-0726-SM-2XCBE
9_vs_9_ns_Muscle	Muscle1	GTEX-XBED-2626-SM-4E3J5
9_vs_9_ns_Muscle	Muscle1	GTEX-WK11-2526-SM-3NM9Y
9_vs_9_ns_Muscle	Muscle1	GTEX-R3RS-0526-SM-3GADG
9_vs_9_ns_Muscle	Muscle1	GTEX-1HBPM-0426-SM-CKZOO
9_vs_9_ns_Muscle	Muscle1	GTEX-POYW-0526-SM-2XCEY
9_vs_9_ns_Muscle	Muscle1	GTEX-UJMC-1826-SM-3GADT
9_vs_9_ns_Muscle	Muscle1	GTEX-SSA3-0326-SM-32QPS
10_vs_10_1	Cerebellum	GTEX-WHSE-2926-SM-3NMBG
10_vs_10_1	Cerebellum	GTEX-11GSP-3126-SM-5A5LL
10_vs_10_1	Cerebellum	GTEX-RU72-2926-SM-2TF66
10_vs_10_1	Cerebellum	GTEX-S7SE-2526-SM-2XCDL
10_vs_10_1	Cerebellum	GTEX-Y8DK-0726-SM-4TT3S
10_vs_10_1	Cerebellum	GTEX-111FC-3326-SM-5GZYV
10_vs_10_1	Cerebellum	GTEX-139TT-2626-SM-5LZUB
10_vs_10_1	Cerebellum	GTEX-R55E-2526-SM-2TC6H
10_vs_10_1	Cerebellum	GTEX-145LS-3026-SM-5O99S
10_vs_10_1	Cerebellum	GTEX-14BIM-3126-SM-5Q5C7
10_vs_10_2	Cerebellum	GTEX-13RTJ-3126-SM-5S2Q4
10_vs_10_2	Cerebellum	GTEX-13NYB-3226-SM-5J2ND
10_vs_10_2	Cerebellum	GTEX-WZTO-2826-SM-3NM8P
10_vs_10_2	Cerebellum	GTEX-17HHY-2926-SM-79OJW
10_vs_10_2	Cerebellum	GTEX-14A5I-2826-SM-5SIBF
10_vs_10_2	Cerebellum	GTEX-1I1CD-2926-SM-A96SJ
10_vs_10_2	Cerebellum	GTEX-1269C-3126-SM-5EGI6
10_vs_10_2	Cerebellum	GTEX-12WSE-2926-SM-5RQJ9
10_vs_10_2	Cerebellum	GTEX-14JFF-2826-SM-6871Q
10_vs_10_2	Cerebellum	GTEX-132Q8-2926-SM-5IFFP
15_vs_15_1	Cerebellum	GTEX-17HHY-2926-SM-79OJW
15_vs_15_1	Cerebellum	GTEX-14C5O-2926-SM-5RQI1
15_vs_15_1	Cerebellum	GTEX-139TT-2626-SM-5LZUB
15_vs_15_1	Cerebellum	GTEX-11GSP-3126-SM-5A5LL
15_vs_15_1	Cerebellum	GTEX-WWYW-3026-SM-3NB36
15_vs_15_1	Cerebellum	GTEX-11DZ1-2926-SM-5A5KI
15_vs_15_1	Cerebellum	GTEX-Y8DK-0726-SM-4TT3S
15_vs_15_1	Cerebellum	GTEX-13RTJ-3126-SM-5S2Q4
15_vs_15_1	Cerebellum	GTEX-16Z82-2926-SM-6LPJJ
15_vs_15_1	Cerebellum	GTEX-11DYG-2926-SM-5H132
15_vs_15_1	Cerebellum	GTEX-13X6K-2826-SM-5O9DS
15_vs_15_1	Cerebellum	GTEX-14E7W-2926-SM-5S2R8
15_vs_15_1	Cerebellum	GTEX-T6MN-2526-SM-32PMN
15_vs_15_1	Cerebellum	GTEX-13FXS-3026-SM-5LZYO
15_vs_15_1	Cerebellum	GTEX-QMR6-1326-SM-32PLB
15_vs_15_2	Cerebellum	GTEX-1IKOH-2826-SM-CNNRC
15_vs_15_2	Cerebellum	GTEX-X4EP-3026-SM-3P5YP
15_vs_15_2	Cerebellum	GTEX-11DYG-2926-SM-5H132
15_vs_15_2	Cerebellum	GTEX-UTHO-2926-SM-3P5Z9
15_vs_15_2	Cerebellum	GTEX-145MG-3126-SM-5Q5D3
15_vs_15_2	Cerebellum	GTEX-1IDJH-3126-SM-C1YQS
15_vs_15_2	Cerebellum	GTEX-12126-0926-SM-5FQTW
15_vs_15_2	Cerebellum	GTEX-14BIN-3326-SM-5Q5E6
15_vs_15_2	Cerebellum	GTEX-ZYFD-2926-SM-5GID9
15_vs_15_2	Cerebellum	GTEX-13RTJ-3126-SM-5S2Q4
15_vs_15_2	Cerebellum	GTEX-13FHO-2926-SM-5L3ES
15_vs_15_2	Cerebellum	GTEX-1H3VE-2826-SM-9WPOL
15_vs_15_2	Cerebellum	GTEX-1I1CD-2926-SM-A96SJ
15_vs_15_2	Cerebellum	GTEX-13JUV-3026-SM-5K7WX
15_vs_15_2	Cerebellum	GTEX-145MH-2926-SM-5Q5D2
50_vs_50_1	Cerebellum	GTEX-1POEN-2726-SM-E9U6B
50_vs_50_1	Cerebellum	GTEX-111FC-3326-SM-5GZYV
50_vs_50_1	Cerebellum	GTEX-139TT-2626-SM-5LZUB
50_vs_50_1	Cerebellum	GTEX-131YS-3026-SM-5EGHY
50_vs_50_1	Cerebellum	GTEX-145MG-3126-SM-5Q5D3
50_vs_50_1	Cerebellum	GTEX-ZZPT-2926-SM-5EQ5S
50_vs_50_1	Cerebellum	GTEX-12126-0926-SM-5FQTW
50_vs_50_1	Cerebellum	GTEX-145LU-2626-SM-5LU9Z
50_vs_50_1	Cerebellum	GTEX-S7SE-2526-SM-2XCDL
50_vs_50_1	Cerebellum	GTEX-14ASI-2926-SM-5Q5DG
50_vs_50_1	Cerebellum	GTEX-1JMLX-3026-SM-EV79Q
50_vs_50_1	Cerebellum	GTEX-13JVG-3226-SM-5IJGJ
50_vs_50_1	Cerebellum	GTEX-1R46S-3126-SM-DPRZ9
50_vs_50_1	Cerebellum	GTEX-14A5I-2826-SM-5SIBF
50_vs_50_1	Cerebellum	GTEX-12WSM-2126-SM-5GCOC
50_vs_50_1	Cerebellum	GTEX-1313W-3026-SM-5LZUZ
50_vs_50_1	Cerebellum	GTEX-ZVT3-2926-SM-5GU6M
50_vs_50_1	Cerebellum	GTEX-T5JC-2326-SM-32PMR
50_vs_50_1	Cerebellum	GTEX-13OW7-2926-SM-5MR3Z
50_vs_50_1	Cerebellum	GTEX-1128S-2826-SM-5N9DI
50_vs_50_1	Cerebellum	GTEX-11ZUS-2826-SM-5EQKW
50_vs_50_1	Cerebellum	GTEX-16Z82-2926-SM-6LPJJ
50_vs_50_1	Cerebellum	GTEX-NPJ7-2826-SM-2I3FU
50_vs_50_1	Cerebellum	GTEX-11GSP-3126-SM-5A5LL
50_vs_50_1	Cerebellum	GTEX-P44H-2426-SM-2XCEJ
50_vs_50_1	Cerebellum	GTEX-1MJK2-3026-SM-EV7A5
50_vs_50_1	Cerebellum	GTEX-14BIM-3126-SM-5Q5C7
50_vs_50_1	Cerebellum	GTEX-1F75W-3126-SM-7P8SJ
50_vs_50_1	Cerebellum	GTEX-Q2AG-2826-SM-2HMJQ
50_vs_50_1	Cerebellum	GTEX-13OW6-2926-SM-5KM29
50_vs_50_1	Cerebellum	GTEX-147F4-3026-SM-5Q5BJ
50_vs_50_1	Cerebellum	GTEX-QMR6-1326-SM-32PLB
50_vs_50_1	Cerebellum	GTEX-Y8DK-0726-SM-4TT3S
50_vs_50_1	Cerebellum	GTEX-ZAB4-2926-SM-57WCV
50_vs_50_1	Cerebellum	GTEX-Y111-2826-SM-4TT3O
50_vs_50_1	Cerebellum	GTEX-11EI6-2926-SM-5985U
50_vs_50_1	Cerebellum	GTEX-13VXU-3026-SM-5LU3K
50_vs_50_1	Cerebellum	GTEX-11PRG-2826-SM-5BC54
50_vs_50_1	Cerebellum	GTEX-13QIC-3026-SM-5LU58
50_vs_50_1	Cerebellum	GTEX-13N2G-3126-SM-5IJGL
50_vs_50_1	Cerebellum	GTEX-13OW5-3126-SM-5MR3Y
50_vs_50_1	Cerebellum	GTEX-X4EP-3026-SM-3P5YP
50_vs_50_1	Cerebellum	GTEX-11EMC-3326-SM-5P9JH
50_vs_50_1	Cerebellum	GTEX-ZAJG-3026-SM-5HL92
50_vs_50_1	Cerebellum	GTEX-145LS-3026-SM-5O99S
50_vs_50_1	Cerebellum	GTEX-QVJO-1325-SM-2S1QX
50_vs_50_1	Cerebellum	GTEX-14E7W-2926-SM-5S2R8
50_vs_50_1	Cerebellum	GTEX-12WSE-2926-SM-5RQJ9
50_vs_50_1	Cerebellum	GTEX-14JFF-2826-SM-6871Q
50_vs_50_1	Cerebellum	GTEX-11NUK-3026-SM-5986K
50_vs_50_2	Cerebellum	GTEX-13N2G-3126-SM-5IJGL
50_vs_50_2	Cerebellum	GTEX-12WSC-2926-SM-5BC5Z
50_vs_50_2	Cerebellum	GTEX-11DYG-2926-SM-5H132
50_vs_50_2	Cerebellum	GTEX-1313W-3026-SM-5LZUZ
50_vs_50_2	Cerebellum	GTEX-13FHP-2926-SM-5IJG9
50_vs_50_2	Cerebellum	GTEX-RNOR-2226-SM-2TF5O
50_vs_50_2	Cerebellum	GTEX-144GL-2926-SM-5O99F
50_vs_50_2	Cerebellum	GTEX-131YS-3026-SM-5EGHY
50_vs_50_2	Cerebellum	GTEX-1F75W-3126-SM-7P8SJ
50_vs_50_2	Cerebellum	GTEX-WWYW-3026-SM-3NB36
50_vs_50_2	Cerebellum	GTEX-1IKOH-2826-SM-CNNRC
50_vs_50_2	Cerebellum	GTEX-TSE9-2926-SM-3DB77
50_vs_50_2	Cerebellum	GTEX-13112-2926-SM-5DUWT
50_vs_50_2	Cerebellum	GTEX-11O72-2826-SM-5HL6W
50_vs_50_2	Cerebellum	GTEX-13X6K-2826-SM-5O9DS
50_vs_50_2	Cerebellum	GTEX-11ZUS-2826-SM-5EQKW
50_vs_50_2	Cerebellum	GTEX-ZYFD-2926-SM-5GID9
50_vs_50_2	Cerebellum	GTEX-14A5I-2826-SM-5SIBF
50_vs_50_2	Cerebellum	GTEX-11GSO-3026-SM-5Q5AL
50_vs_50_2	Cerebellum	GTEX-1R46S-3126-SM-DPRZ9
50_vs_50_2	Cerebellum	GTEX-13OW5-3126-SM-5MR3Y
50_vs_50_2	Cerebellum	GTEX-13NYB-3226-SM-5J2ND
50_vs_50_2	Cerebellum	GTEX-11PRG-2826-SM-5BC54
50_vs_50_2	Cerebellum	GTEX-Z93S-2826-SM-57WBL
50_vs_50_2	Cerebellum	GTEX-14ASI-2926-SM-5Q5DG
50_vs_50_2	Cerebellum	GTEX-1269C-3126-SM-5EGI6
50_vs_50_2	Cerebellum	GTEX-WZTO-2826-SM-3NM8P
50_vs_50_2	Cerebellum	GTEX-1QP6S-3026-SM-EAZ4N
50_vs_50_2	Cerebellum	GTEX-145MG-3126-SM-5Q5D3
50_vs_50_2	Cerebellum	GTEX-ZDXO-2926-SM-4WKFM
50_vs_50_2	Cerebellum	GTEX-12WSH-3126-SM-5LZW8
50_vs_50_2	Cerebellum	GTEX-147F4-3026-SM-5Q5BJ
50_vs_50_2	Cerebellum	GTEX-13VXU-3026-SM-5LU3K
50_vs_50_2	Cerebellum	GTEX-12126-0926-SM-5FQTW
50_vs_50_2	Cerebellum	GTEX-ZUA1-2926-SM-59HL3
50_vs_50_2	Cerebellum	GTEX-1POEN-2726-SM-E9U6B
50_vs_50_2	Cerebellum	GTEX-14E7W-2926-SM-5S2R8
50_vs_50_2	Cerebellum	GTEX-1399T-3126-SM-5IJFS
50_vs_50_2	Cerebellum	GTEX-WL46-2826-SM-3LK81
50_vs_50_2	Cerebellum	GTEX-14DAQ-3026-SM-5S2QZ
50_vs_50_2	Cerebellum	GTEX-13OVJ-2726-SM-5IJG6
50_vs_50_2	Cerebellum	GTEX-QMR6-1326-SM-32PLB
50_vs_50_2	Cerebellum	GTEX-1128S-2826-SM-5N9DI
50_vs_50_2	Cerebellum	GTEX-1EKGG-3126-SM-9WPO5
50_vs_50_2	Cerebellum	GTEX-13O3O-3026-SM-5KM42
50_vs_50_2	Cerebellum	GTEX-ZAJG-3026-SM-5HL92
50_vs_50_2	Cerebellum	GTEX-13FHO-2926-SM-5L3ES
50_vs_50_2	Cerebellum	GTEX-13X6I-2926-SM-5Q5C3
50_vs_50_2	Cerebellum	GTEX-1RQEC-3026-SM-DPRXM
50_vs_50_2	Cerebellum	GTEX-ZVT3-2926-SM-5GU6M
Cerebellum_ns_10_vs_10	Cerebellum1	GTEX-WHSE-2926-SM-3NMBG
Cerebellum_ns_10_vs_10	Cerebellum1	GTEX-11GSP-3126-SM-5A5LL
Cerebellum_ns_10_vs_10	Cerebellum1	GTEX-RU72-2926-SM-2TF66
Cerebellum_ns_10_vs_10	Cerebellum1	GTEX-S7SE-2526-SM-2XCDL
Cerebellum_ns_10_vs_10	Cerebellum1	GTEX-Y8DK-0726-SM-4TT3S
Cerebellum_ns_10_vs_10	Cerebellum1	GTEX-111FC-3326-SM-5GZYV
Cerebellum_ns_10_vs_10	Cerebellum1	GTEX-139TT-2626-SM-5LZUB
Cerebellum_ns_10_vs_10	Cerebellum1	GTEX-R55E-2526-SM-2TC6H
Cerebellum_ns_10_vs_10	Cerebellum1	GTEX-145LS-3026-SM-5O99S
Cerebellum_ns_10_vs_10	Cerebellum1	GTEX-14BIM-3126-SM-5Q5C7
Muscle_ns_10_vs_10	Muscle1	GTEX-1R7EU-0626-SM-DTX9N
Muscle_ns_10_vs_10	Muscle1	GTEX-WHSB-1826-SM-3TW8M
Muscle_ns_10_vs_10	Muscle1	GTEX-OIZG-1326-SM-2HMIQ
Muscle_ns_10_vs_10	Muscle1	GTEX-PWN1-1626-SM-2S1OL
Muscle_ns_10_vs_10	Muscle1	GTEX-1497J-2626-SM-5SI9K
Muscle_ns_10_vs_10	Muscle1	GTEX-OOBJ-1626-SM-2I3F7
Muscle_ns_10_vs_10	Muscle1	GTEX-XPT6-2026-SM-4B64V
Muscle_ns_10_vs_10	Muscle1	GTEX-RM2N-1626-SM-2TF5N
Muscle_ns_10_vs_10	Muscle1	GTEX-PSDG-0426-SM-5SI86
Muscle_ns_10_vs_10	Muscle1	GTEX-S32W-2326-SM-2XCAW
Cerebellum_ns_15_vs_15	Cerebellum1	GTEX-17HHY-2926-SM-79OJW
Cerebellum_ns_15_vs_15	Cerebellum1	GTEX-14C5O-2926-SM-5RQI1
Cerebellum_ns_15_vs_15	Cerebellum1	GTEX-139TT-2626-SM-5LZUB
Cerebellum_ns_15_vs_15	Cerebellum1	GTEX-11GSP-3126-SM-5A5LL
Cerebellum_ns_15_vs_15	Cerebellum1	GTEX-WWYW-3026-SM-3NB36
Cerebellum_ns_15_vs_15	Cerebellum1	GTEX-11DZ1-2926-SM-5A5KI
Cerebellum_ns_15_vs_15	Cerebellum1	GTEX-Y8DK-0726-SM-4TT3S
Cerebellum_ns_15_vs_15	Cerebellum1	GTEX-13RTJ-3126-SM-5S2Q4
Cerebellum_ns_15_vs_15	Cerebellum1	GTEX-16Z82-2926-SM-6LPJJ
Cerebellum_ns_15_vs_15	Cerebellum1	GTEX-11DYG-2926-SM-5H132
Cerebellum_ns_15_vs_15	Cerebellum1	GTEX-13X6K-2826-SM-5O9DS
Cerebellum_ns_15_vs_15	Cerebellum1	GTEX-14E7W-2926-SM-5S2R8
Cerebellum_ns_15_vs_15	Cerebellum1	GTEX-T6MN-2526-SM-32PMN
Cerebellum_ns_15_vs_15	Cerebellum1	GTEX-13FXS-3026-SM-5LZYO
Cerebellum_ns_15_vs_15	Cerebellum1	GTEX-QMR6-1326-SM-32PLB
Muscle_ns_15_vs_15	Muscle1	GTEX-RU1J-1726-SM-2TF5S
Muscle_ns_15_vs_15	Muscle1	GTEX-XPT6-2026-SM-4B64V
Muscle_ns_15_vs_15	Muscle1	GTEX-P4PP-1626-SM-2HMJF
Muscle_ns_15_vs_15	Muscle1	GTEX-WFON-2326-SM-3LK7M
Muscle_ns_15_vs_15	Muscle1	GTEX-RWS6-2126-SM-2XCAV
Muscle_ns_15_vs_15	Muscle1	GTEX-WFG7-2226-SM-3GIKP
Muscle_ns_15_vs_15	Muscle1	GTEX-SUCS-1626-SM-32PLS
Muscle_ns_15_vs_15	Muscle1	GTEX-PLZ5-1726-SM-2I5F6
Muscle_ns_15_vs_15	Muscle1	GTEX-PW2O-1726-SM-2S1OO
Muscle_ns_15_vs_15	Muscle1	GTEX-UJMC-1826-SM-3GADT
Muscle_ns_15_vs_15	Muscle1	GTEX-T2IS-2626-SM-32QPP
Muscle_ns_15_vs_15	Muscle1	GTEX-QV31-1426-SM-2S1QD
Muscle_ns_15_vs_15	Muscle1	GTEX-TMZS-0326-SM-3DB9P
Muscle_ns_15_vs_15	Muscle1	GTEX-X8HC-0526-SM-4E3JA
Muscle_ns_15_vs_15	Muscle1	GTEX-QVUS-0226-SM-3GIJY
Cerebellum_ns_50_vs_50	Cerebellum1	GTEX-1POEN-2726-SM-E9U6B
Cerebellum_ns_50_vs_50	Cerebellum1	GTEX-111FC-3326-SM-5GZYV
Cerebellum_ns_50_vs_50	Cerebellum1	GTEX-139TT-2626-SM-5LZUB
Cerebellum_ns_50_vs_50	Cerebellum1	GTEX-131YS-3026-SM-5EGHY
Cerebellum_ns_50_vs_50	Cerebellum1	GTEX-145MG-3126-SM-5Q5D3
Cerebellum_ns_50_vs_50	Cerebellum1	GTEX-ZZPT-2926-SM-5EQ5S
Cerebellum_ns_50_vs_50	Cerebellum1	GTEX-12126-0926-SM-5FQTW
Cerebellum_ns_50_vs_50	Cerebellum1	GTEX-145LU-2626-SM-5LU9Z
Cerebellum_ns_50_vs_50	Cerebellum1	GTEX-S7SE-2526-SM-2XCDL
Cerebellum_ns_50_vs_50	Cerebellum1	GTEX-14ASI-2926-SM-5Q5DG
Cerebellum_ns_50_vs_50	Cerebellum1	GTEX-1JMLX-3026-SM-EV79Q
Cerebellum_ns_50_vs_50	Cerebellum1	GTEX-13JVG-3226-SM-5IJGJ
Cerebellum_ns_50_vs_50	Cerebellum1	GTEX-1R46S-3126-SM-DPRZ9
Cerebellum_ns_50_vs_50	Cerebellum1	GTEX-14A5I-2826-SM-5SIBF
Cerebellum_ns_50_vs_50	Cerebellum1	GTEX-12WSM-2126-SM-5GCOC
Cerebellum_ns_50_vs_50	Cerebellum1	GTEX-1313W-3026-SM-5LZUZ
Cerebellum_ns_50_vs_50	Cerebellum1	GTEX-ZVT3-2926-SM-5GU6M
Cerebellum_ns_50_vs_50	Cerebellum1	GTEX-T5JC-2326-SM-32PMR
Cerebellum_ns_50_vs_50	Cerebellum1	GTEX-13OW7-2926-SM-5MR3Z
Cerebellum_ns_50_vs_50	Cerebellum1	GTEX-1128S-2826-SM-5N9DI
Cerebellum_ns_50_vs_50	Cerebellum1	GTEX-11ZUS-2826-SM-5EQKW
Cerebellum_ns_50_vs_50	Cerebellum1	GTEX-16Z82-2926-SM-6LPJJ
Cerebellum_ns_50_vs_50	Cerebellum1	GTEX-NPJ7-2826-SM-2I3FU
Cerebellum_ns_50_vs_50	Cerebellum1	GTEX-11GSP-3126-SM-5A5LL
Cerebellum_ns_50_vs_50	Cerebellum1	GTEX-P44H-2426-SM-2XCEJ
Cerebellum_ns_50_vs_50	Cerebellum1	GTEX-1MJK2-3026-SM-EV7A5
Cerebellum_ns_50_vs_50	Cerebellum1	GTEX-14BIM-3126-SM-5Q5C7
Cerebellum_ns_50_vs_50	Cerebellum1	GTEX-1F75W-3126-SM-7P8SJ
Cerebellum_ns_50_vs_50	Cerebellum1	GTEX-Q2AG-2826-SM-2HMJQ
Cerebellum_ns_50_vs_50	Cerebellum1	GTEX-13OW6-2926-SM-5KM29
Cerebellum_ns_50_vs_50	Cerebellum1	GTEX-147F4-3026-SM-5Q5BJ
Cerebellum_ns_50_vs_50	Cerebellum1	GTEX-QMR6-1326-SM-32PLB
Cerebellum_ns_50_vs_50	Cerebellum1	GTEX-Y8DK-0726-SM-4TT3S
Cerebellum_ns_50_vs_50	Cerebellum1	GTEX-ZAB4-2926-SM-57WCV
Cerebellum_ns_50_vs_50	Cerebellum1	GTEX-Y111-2826-SM-4TT3O
Cerebellum_ns_50_vs_50	Cerebellum1	GTEX-11EI6-2926-SM-5985U
Cerebellum_ns_50_vs_50	Cerebellum1	GTEX-13VXU-3026-SM-5LU3K
Cerebellum_ns_50_vs_50	Cerebellum1	GTEX-11PRG-2826-SM-5BC54
Cerebellum_ns_50_vs_50	Cerebellum1	GTEX-13QIC-3026-SM-5LU58
Cerebellum_ns_50_vs_50	Cerebellum1	GTEX-13N2G-3126-SM-5IJGL
Cerebellum_ns_50_vs_50	Cerebellum1	GTEX-13OW5-3126-SM-5MR3Y
Cerebellum_ns_50_vs_50	Cerebellum1	GTEX-X4EP-3026-SM-3P5YP
Cerebellum_ns_50_vs_50	Cerebellum1	GTEX-11EMC-3326-SM-5P9JH
Cerebellum_ns_50_vs_50	Cerebellum1	GTEX-ZAJG-3026-SM-5HL92
Cerebellum_ns_50_vs_50	Cerebellum1	GTEX-145LS-3026-SM-5O99S
Cerebellum_ns_50_vs_50	Cerebellum1	GTEX-QVJO-1325-SM-2S1QX
Cerebellum_ns_50_vs_50	Cerebellum1	GTEX-14E7W-2926-SM-5S2R8
Cerebellum_ns_50_vs_50	Cerebellum1	GTEX-12WSE-2926-SM-5RQJ9
Cerebellum_ns_50_vs_50	Cerebellum1	GTEX-14JFF-2826-SM-6871Q
Cerebellum_ns_50_vs_50	Cerebellum1	GTEX-11NUK-3026-SM-5986K
Muscle_ns_50_vs_50	Muscle1	GTEX-VJWN-0426-SM-3GIJI
Muscle_ns_50_vs_50	Muscle1	GTEX-QV31-1426-SM-2S1QD
Muscle_ns_50_vs_50	Muscle1	GTEX-QV44-2026-SM-2S1RD
Muscle_ns_50_vs_50	Muscle1	GTEX-Y5LM-2126-SM-4VDSY
Muscle_ns_50_vs_50	Muscle1	GTEX-14PJ4-2426-SM-6EU1U
Muscle_ns_50_vs_50	Muscle1	GTEX-OOBK-1626-SM-2HMKG
Muscle_ns_50_vs_50	Muscle1	GTEX-UJHI-1726-SM-3DB9B
Muscle_ns_50_vs_50	Muscle1	GTEX-R55G-2326-SM-2TC61
Muscle_ns_50_vs_50	Muscle1	GTEX-1399R-2526-SM-5IFG2
Muscle_ns_50_vs_50	Muscle1	GTEX-XBED-2626-SM-4E3J5
Muscle_ns_50_vs_50	Muscle1	GTEX-OXRK-1826-SM-2HMJE
Muscle_ns_50_vs_50	Muscle1	GTEX-OXRN-1326-SM-3LK5V
Muscle_ns_50_vs_50	Muscle1	GTEX-X4EO-0526-SM-3P5Z3
Muscle_ns_50_vs_50	Muscle1	GTEX-OHPK-1626-SM-2YUN3
Muscle_ns_50_vs_50	Muscle1	GTEX-Q2AI-1526-SM-3GIJ3
Muscle_ns_50_vs_50	Muscle1	GTEX-WOFM-1326-SM-3MJFR
Muscle_ns_50_vs_50	Muscle1	GTEX-U3ZH-1926-SM-4DXTR
Muscle_ns_50_vs_50	Muscle1	GTEX-SNOS-1526-SM-32PLW
Muscle_ns_50_vs_50	Muscle1	GTEX-U8XE-0726-SM-3DB8O
Muscle_ns_50_vs_50	Muscle1	GTEX-RU1J-1726-SM-2TF5S
Muscle_ns_50_vs_50	Muscle1	GTEX-WFON-2326-SM-3LK7M
Muscle_ns_50_vs_50	Muscle1	GTEX-1497J-2626-SM-5SI9K
Muscle_ns_50_vs_50	Muscle1	GTEX-XBEC-0626-SM-4QARY
Muscle_ns_50_vs_50	Muscle1	GTEX-TMZS-0326-SM-3DB9P
Muscle_ns_50_vs_50	Muscle1	GTEX-WHPG-2226-SM-3NMBO
Muscle_ns_50_vs_50	Muscle1	GTEX-V955-2426-SM-3GAEF
Muscle_ns_50_vs_50	Muscle1	GTEX-14PJN-2126-SM-6AJBM
Muscle_ns_50_vs_50	Muscle1	GTEX-ZZPU-2626-SM-5E45Y
Muscle_ns_50_vs_50	Muscle1	GTEX-1GF9V-0126-SM-9WYT2
Muscle_ns_50_vs_50	Muscle1	GTEX-RUSQ-1726-SM-2TF68
Muscle_ns_50_vs_50	Muscle1	GTEX-1C6VR-2526-SM-7DHMT
Muscle_ns_50_vs_50	Muscle1	GTEX-ZVT4-0326-SM-51MS5
Muscle_ns_50_vs_50	Muscle1	GTEX-1I1HK-0326-SM-ACKW5
Muscle_ns_50_vs_50	Muscle1	GTEX-OIZH-1626-SM-2HMKI
Muscle_ns_50_vs_50	Muscle1	GTEX-R55C-1726-SM-3GADJ
Muscle_ns_50_vs_50	Muscle1	GTEX-UJMC-1826-SM-3GADT
Muscle_ns_50_vs_50	Muscle1	GTEX-SIU8-0526-SM-2XCDP
Muscle_ns_50_vs_50	Muscle1	GTEX-PLZ6-1526-SM-2S1OC
Muscle_ns_50_vs_50	Muscle1	GTEX-1HSGN-0326-SM-ACKXQ
Muscle_ns_50_vs_50	Muscle1	GTEX-S95S-1426-SM-2XCDM
Muscle_ns_50_vs_50	Muscle1	GTEX-1MCQQ-0626-SM-E9U5Q
Muscle_ns_50_vs_50	Muscle1	GTEX-PSDG-0426-SM-5SI86
Muscle_ns_50_vs_50	Muscle1	GTEX-QXCU-1726-SM-2TC6L
Muscle_ns_50_vs_50	Muscle1	GTEX-VJYA-1926-SM-3GIJJ
Muscle_ns_50_vs_50	Muscle1	GTEX-R3RS-0526-SM-3GADG
Muscle_ns_50_vs_50	Muscle1	GTEX-REY6-0826-SM-2TF4S
Muscle_ns_50_vs_50	Muscle1	GTEX-YFC4-1026-SM-5RQJM
Muscle_ns_50_vs_50	Muscle1	GTEX-X4XY-0626-SM-4E3IN
Muscle_ns_50_vs_50	Muscle1	GTEX-14BMV-0326-SM-5RQHW
Muscle_ns_50_vs_50	Muscle1	GTEX-144GN-2426-SM-5LU4R
3_vs_3_1	Muscle	GTEX-WY7C-2526-SM-3NB2N
3_vs_3_1	Muscle	GTEX-RWSA-0726-SM-2XCBE
3_vs_3_1	Muscle	GTEX-XBED-2626-SM-4E3J5
3_vs_3_2	Muscle	GTEX-1R7EU-0626-SM-DTX9N
3_vs_3_2	Muscle	GTEX-WHSB-1826-SM-3TW8M
3_vs_3_2	Muscle	GTEX-OIZG-1326-SM-2HMIQ
3_vs_3_ns_Cerebellum	Cerebellum2	GTEX-13RTJ-3126-SM-5S2Q4
3_vs_3_ns_Cerebellum	Cerebellum2	GTEX-13NYB-3226-SM-5J2ND
3_vs_3_ns_Cerebellum	Cerebellum2	GTEX-WZTO-2826-SM-3NM8P
3_vs_3_ns_Muscle	Muscle2	GTEX-1R7EU-0626-SM-DTX9N
3_vs_3_ns_Muscle	Muscle2	GTEX-WHSB-1826-SM-3TW8M
3_vs_3_ns_Muscle	Muscle2	GTEX-OIZG-1326-SM-2HMIQ
4_vs_4_1	Muscle	GTEX-WY7C-2526-SM-3NB2N
4_vs_4_1	Muscle	GTEX-RWSA-0726-SM-2XCBE
4_vs_4_1	Muscle	GTEX-XBED-2626-SM-4E3J5
4_vs_4_1	Muscle	GTEX-WK11-2526-SM-3NM9Y
4_vs_4_2	Muscle	GTEX-1R7EU-0626-SM-DTX9N
4_vs_4_2	Muscle	GTEX-WHSB-1826-SM-3TW8M
4_vs_4_2	Muscle	GTEX-OIZG-1326-SM-2HMIQ
4_vs_4_2	Muscle	GTEX-PWN1-1626-SM-2S1OL
4_vs_4_ns_Cerebellum	Cerebellum2	GTEX-13RTJ-3126-SM-5S2Q4
4_vs_4_ns_Cerebellum	Cerebellum2	GTEX-13NYB-3226-SM-5J2ND
4_vs_4_ns_Cerebellum	Cerebellum2	GTEX-WZTO-2826-SM-3NM8P
4_vs_4_ns_Cerebellum	Cerebellum2	GTEX-17HHY-2926-SM-79OJW
4_vs_4_ns_Muscle	Muscle2	GTEX-1R7EU-0626-SM-DTX9N
4_vs_4_ns_Muscle	Muscle2	GTEX-WHSB-1826-SM-3TW8M
4_vs_4_ns_Muscle	Muscle2	GTEX-OIZG-1326-SM-2HMIQ
4_vs_4_ns_Muscle	Muscle2	GTEX-PWN1-1626-SM-2S1OL
5_vs_5_1	Muscle	GTEX-WY7C-2526-SM-3NB2N
5_vs_5_1	Muscle	GTEX-RWSA-0726-SM-2XCBE
5_vs_5_1	Muscle	GTEX-XBED-2626-SM-4E3J5
5_vs_5_1	Muscle	GTEX-WK11-2526-SM-3NM9Y
5_vs_5_1	Muscle	GTEX-R3RS-0526-SM-3GADG
5_vs_5_2	Muscle	GTEX-1R7EU-0626-SM-DTX9N
5_vs_5_2	Muscle	GTEX-WHSB-1826-SM-3TW8M
5_vs_5_2	Muscle	GTEX-OIZG-1326-SM-2HMIQ
5_vs_5_2	Muscle	GTEX-PWN1-1626-SM-2S1OL
5_vs_5_2	Muscle	GTEX-1497J-2626-SM-5SI9K
5_vs_5_ns_Cerebellum	Cerebellum2	GTEX-13RTJ-3126-SM-5S2Q4
5_vs_5_ns_Cerebellum	Cerebellum2	GTEX-13NYB-3226-SM-5J2ND
5_vs_5_ns_Cerebellum	Cerebellum2	GTEX-WZTO-2826-SM-3NM8P
5_vs_5_ns_Cerebellum	Cerebellum2	GTEX-17HHY-2926-SM-79OJW
5_vs_5_ns_Cerebellum	Cerebellum2	GTEX-14A5I-2826-SM-5SIBF
5_vs_5_ns_Muscle	Muscle2	GTEX-1R7EU-0626-SM-DTX9N
5_vs_5_ns_Muscle	Muscle2	GTEX-WHSB-1826-SM-3TW8M
5_vs_5_ns_Muscle	Muscle2	GTEX-OIZG-1326-SM-2HMIQ
5_vs_5_ns_Muscle	Muscle2	GTEX-PWN1-1626-SM-2S1OL
5_vs_5_ns_Muscle	Muscle2	GTEX-1497J-2626-SM-5SI9K
6_vs_6_1	Muscle	GTEX-WY7C-2526-SM-3NB2N
6_vs_6_1	Muscle	GTEX-RWSA-0726-SM-2XCBE
6_vs_6_1	Muscle	GTEX-XBED-2626-SM-4E3J5
6_vs_6_1	Muscle	GTEX-WK11-2526-SM-3NM9Y
6_vs_6_1	Muscle	GTEX-R3RS-0526-SM-3GADG
6_vs_6_1	Muscle	GTEX-1HBPM-0426-SM-CKZOO
6_vs_6_2	Muscle	GTEX-1R7EU-0626-SM-DTX9N
6_vs_6_2	Muscle	GTEX-WHSB-1826-SM-3TW8M
6_vs_6_2	Muscle	GTEX-OIZG-1326-SM-2HMIQ
6_vs_6_2	Muscle	GTEX-PWN1-1626-SM-2S1OL
6_vs_6_2	Muscle	GTEX-1497J-2626-SM-5SI9K
6_vs_6_2	Muscle	GTEX-OOBJ-1626-SM-2I3F7
6_vs_6_ns_Cerebellum	Cerebellum2	GTEX-13RTJ-3126-SM-5S2Q4
6_vs_6_ns_Cerebellum	Cerebellum2	GTEX-13NYB-3226-SM-5J2ND
6_vs_6_ns_Cerebellum	Cerebellum2	GTEX-WZTO-2826-SM-3NM8P
6_vs_6_ns_Cerebellum	Cerebellum2	GTEX-17HHY-2926-SM-79OJW
6_vs_6_ns_Cerebellum	Cerebellum2	GTEX-14A5I-2826-SM-5SIBF
6_vs_6_ns_Cerebellum	Cerebellum2	GTEX-1I1CD-2926-SM-A96SJ
6_vs_6_ns_Muscle	Muscle2	GTEX-1R7EU-0626-SM-DTX9N
6_vs_6_ns_Muscle	Muscle2	GTEX-WHSB-1826-SM-3TW8M
6_vs_6_ns_Muscle	Muscle2	GTEX-OIZG-1326-SM-2HMIQ
6_vs_6_ns_Muscle	Muscle2	GTEX-PWN1-1626-SM-2S1OL
6_vs_6_ns_Muscle	Muscle2	GTEX-1497J-2626-SM-5SI9K
6_vs_6_ns_Muscle	Muscle2	GTEX-OOBJ-1626-SM-2I3F7
7_vs_7_1	Muscle	GTEX-WY7C-2526-SM-3NB2N
7_vs_7_1	Muscle	GTEX-RWSA-0726-SM-2XCBE
7_vs_7_1	Muscle	GTEX-XBED-2626-SM-4E3J5
7_vs_7_1	Muscle	GTEX-WK11-2526-SM-3NM9Y
7_vs_7_1	Muscle	GTEX-R3RS-0526-SM-3GADG
7_vs_7_1	Muscle	GTEX-1HBPM-0426-SM-CKZOO
7_vs_7_1	Muscle	GTEX-POYW-0526-SM-2XCEY
7_vs_7_2	Muscle	GTEX-1R7EU-0626-SM-DTX9N
7_vs_7_2	Muscle	GTEX-WHSB-1826-SM-3TW8M
7_vs_7_2	Muscle	GTEX-OIZG-1326-SM-2HMIQ
7_vs_7_2	Muscle	GTEX-PWN1-1626-SM-2S1OL
7_vs_7_2	Muscle	GTEX-1497J-2626-SM-5SI9K
7_vs_7_2	Muscle	GTEX-OOBJ-1626-SM-2I3F7
7_vs_7_2	Muscle	GTEX-XPT6-2026-SM-4B64V
7_vs_7_ns_Cerebellum	Cerebellum2	GTEX-13RTJ-3126-SM-5S2Q4
7_vs_7_ns_Cerebellum	Cerebellum2	GTEX-13NYB-3226-SM-5J2ND
7_vs_7_ns_Cerebellum	Cerebellum2	GTEX-WZTO-2826-SM-3NM8P
7_vs_7_ns_Cerebellum	Cerebellum2	GTEX-17HHY-2926-SM-79OJW
7_vs_7_ns_Cerebellum	Cerebellum2	GTEX-14A5I-2826-SM-5SIBF
7_vs_7_ns_Cerebellum	Cerebellum2	GTEX-1I1CD-2926-SM-A96SJ
7_vs_7_ns_Cerebellum	Cerebellum2	GTEX-1269C-3126-SM-5EGI6
7_vs_7_ns_Muscle	Muscle2	GTEX-1R7EU-0626-SM-DTX9N
7_vs_7_ns_Muscle	Muscle2	GTEX-WHSB-1826-SM-3TW8M
7_vs_7_ns_Muscle	Muscle2	GTEX-OIZG-1326-SM-2HMIQ
7_vs_7_ns_Muscle	Muscle2	GTEX-PWN1-1626-SM-2S1OL
7_vs_7_ns_Muscle	Muscle2	GTEX-1497J-2626-SM-5SI9K
7_vs_7_ns_Muscle	Muscle2	GTEX-OOBJ-1626-SM-2I3F7
7_vs_7_ns_Muscle	Muscle2	GTEX-XPT6-2026-SM-4B64V
8_vs_8_1	Muscle	GTEX-WY7C-2526-SM-3NB2N
8_vs_8_1	Muscle	GTEX-RWSA-0726-SM-2XCBE
8_vs_8_1	Muscle	GTEX-XBED-2626-SM-4E3J5
8_vs_8_1	Muscle	GTEX-WK11-2526-SM-3NM9Y
8_vs_8_1	Muscle	GTEX-R3RS-0526-SM-3GADG
8_vs_8_1	Muscle	GTEX-1HBPM-0426-SM-CKZOO
8_vs_8_1	Muscle	GTEX-POYW-0526-SM-2XCEY
8_vs_8_1	Muscle	GTEX-UJMC-1826-SM-3GADT
8_vs_8_2	Muscle	GTEX-1R7EU-0626-SM-DTX9N
8_vs_8_2	Muscle	GTEX-WHSB-1826-SM-3TW8M
8_vs_8_2	Muscle	GTEX-OIZG-1326-SM-2HMIQ
8_vs_8_2	Muscle	GTEX-PWN1-1626-SM-2S1OL
8_vs_8_2	Muscle	GTEX-1497J-2626-SM-5SI9K
8_vs_8_2	Muscle	GTEX-OOBJ-1626-SM-2I3F7
8_vs_8_2	Muscle	GTEX-XPT6-2026-SM-4B64V
8_vs_8_2	Muscle	GTEX-RM2N-1626-SM-2TF5N
8_vs_8_ns_Cerebellum	Cerebellum2	GTEX-13RTJ-3126-SM-5S2Q4
8_vs_8_ns_Cerebellum	Cerebellum2	GTEX-13NYB-3226-SM-5J2ND
8_vs_8_ns_Cerebellum	Cerebellum2	GTEX-WZTO-2826-SM-3NM8P
8_vs_8_ns_Cerebellum	Cerebellum2	GTEX-17HHY-2926-SM-79OJW
8_vs_8_ns_Cerebellum	Cerebellum2	GTEX-14A5I-2826-SM-5SIBF
8_vs_8_ns_Cerebellum	Cerebellum2	GTEX-1I1CD-2926-SM-A96SJ
8_vs_8_ns_Cerebellum	Cerebellum2	GTEX-1269C-3126-SM-5EGI6
8_vs_8_ns_Cerebellum	Cerebellum2	GTEX-12WSE-2926-SM-5RQJ9
8_vs_8_ns_Muscle	Muscle2	GTEX-1R7EU-0626-SM-DTX9N
8_vs_8_ns_Muscle	Muscle2	GTEX-WHSB-1826-SM-3TW8M
8_vs_8_ns_Muscle	Muscle2	GTEX-OIZG-1326-SM-2HMIQ
8_vs_8_ns_Muscle	Muscle2	GTEX-PWN1-1626-SM-2S1OL
8_vs_8_ns_Muscle	Muscle2	GTEX-1497J-2626-SM-5SI9K
8_vs_8_ns_Muscle	Muscle2	GTEX-OOBJ-1626-SM-2I3F7
8_vs_8_ns_Muscle	Muscle2	GTEX-XPT6-2026-SM-4B64V
8_vs_8_ns_Muscle	Muscle2	GTEX-RM2N-1626-SM-2TF5N
9_vs_9_1	Muscle	GTEX-WY7C-2526-SM-3NB2N
9_vs_9_1	Muscle	GTEX-RWSA-0726-SM-2XCBE
9_vs_9_1	Muscle	GTEX-XBED-2626-SM-4E3J5
9_vs_9_1	Muscle	GTEX-WK11-2526-SM-3NM9Y
9_vs_9_1	Muscle	GTEX-R3RS-0526-SM-3GADG
9_vs_9_1	Muscle	GTEX-1HBPM-0426-SM-CKZOO
9_vs_9_1	Muscle	GTEX-POYW-0526-SM-2XCEY
9_vs_9_1	Muscle	GTEX-UJMC-1826-SM-3GADT
9_vs_9_1	Muscle	GTEX-SSA3-0326-SM-32QPS
9_vs_9_2	Muscle	GTEX-1R7EU-0626-SM-DTX9N
9_vs_9_2	Muscle	GTEX-WHSB-1826-SM-3TW8M
9_vs_9_2	Muscle	GTEX-OIZG-1326-SM-2HMIQ
9_vs_9_2	Muscle	GTEX-PWN1-1626-SM-2S1OL
9_vs_9_2	Muscle	GTEX-1497J-2626-SM-5SI9K
9_vs_9_2	Muscle	GTEX-OOBJ-1626-SM-2I3F7
9_vs_9_2	Muscle	GTEX-XPT6-2026-SM-4B64V
9_vs_9_2	Muscle	GTEX-RM2N-1626-SM-2TF5N
9_vs_9_2	Muscle	GTEX-PSDG-0426-SM-5SI86
9_vs_9_ns_Cerebellum	Cerebellum2	GTEX-13RTJ-3126-SM-5S2Q4
9_vs_9_ns_Cerebellum	Cerebellum2	GTEX-13NYB-3226-SM-5J2ND
9_vs_9_ns_Cerebellum	Cerebellum2	GTEX-WZTO-2826-SM-3NM8P
9_vs_9_ns_Cerebellum	Cerebellum2	GTEX-17HHY-2926-SM-79OJW
9_vs_9_ns_Cerebellum	Cerebellum2	GTEX-14A5I-2826-SM-5SIBF
9_vs_9_ns_Cerebellum	Cerebellum2	GTEX-1I1CD-2926-SM-A96SJ
9_vs_9_ns_Cerebellum	Cerebellum2	GTEX-1269C-3126-SM-5EGI6
9_vs_9_ns_Cerebellum	Cerebellum2	GTEX-12WSE-2926-SM-5RQJ9
9_vs_9_ns_Cerebellum	Cerebellum2	GTEX-14JFF-2826-SM-6871Q
9_vs_9_ns_Muscle	Muscle2	GTEX-1R7EU-0626-SM-DTX9N
9_vs_9_ns_Muscle	Muscle2	GTEX-WHSB-1826-SM-3TW8M
9_vs_9_ns_Muscle	Muscle2	GTEX-OIZG-1326-SM-2HMIQ
9_vs_9_ns_Muscle	Muscle2	GTEX-PWN1-1626-SM-2S1OL
9_vs_9_ns_Muscle	Muscle2	GTEX-1497J-2626-SM-5SI9K
9_vs_9_ns_Muscle	Muscle2	GTEX-OOBJ-1626-SM-2I3F7
9_vs_9_ns_Muscle	Muscle2	GTEX-XPT6-2026-SM-4B64V
9_vs_9_ns_Muscle	Muscle2	GTEX-RM2N-1626-SM-2TF5N
9_vs_9_ns_Muscle	Muscle2	GTEX-PSDG-0426-SM-5SI86
10_vs_10_1	Muscle	GTEX-WY7C-2526-SM-3NB2N
10_vs_10_1	Muscle	GTEX-RWSA-0726-SM-2XCBE
10_vs_10_1	Muscle	GTEX-XBED-2626-SM-4E3J5
10_vs_10_1	Muscle	GTEX-WK11-2526-SM-3NM9Y
10_vs_10_1	Muscle	GTEX-R3RS-0526-SM-3GADG
10_vs_10_1	Muscle	GTEX-1HBPM-0426-SM-CKZOO
10_vs_10_1	Muscle	GTEX-POYW-0526-SM-2XCEY
10_vs_10_1	Muscle	GTEX-UJMC-1826-SM-3GADT
10_vs_10_1	Muscle	GTEX-SSA3-0326-SM-32QPS
10_vs_10_1	Muscle	GTEX-WHSB-1826-SM-3TW8M
10_vs_10_2	Muscle	GTEX-1R7EU-0626-SM-DTX9N
10_vs_10_2	Muscle	GTEX-WHSB-1826-SM-3TW8M
10_vs_10_2	Muscle	GTEX-OIZG-1326-SM-2HMIQ
10_vs_10_2	Muscle	GTEX-PWN1-1626-SM-2S1OL
10_vs_10_2	Muscle	GTEX-1497J-2626-SM-5SI9K
10_vs_10_2	Muscle	GTEX-OOBJ-1626-SM-2I3F7
10_vs_10_2	Muscle	GTEX-XPT6-2026-SM-4B64V
10_vs_10_2	Muscle	GTEX-RM2N-1626-SM-2TF5N
10_vs_10_2	Muscle	GTEX-PSDG-0426-SM-5SI86
10_vs_10_2	Muscle	GTEX-S32W-2326-SM-2XCAW
15_vs_15_1	Muscle	GTEX-RU1J-1726-SM-2TF5S
15_vs_15_1	Muscle	GTEX-XPT6-2026-SM-4B64V
15_vs_15_1	Muscle	GTEX-P4PP-1626-SM-2HMJF
15_vs_15_1	Muscle	GTEX-WFON-2326-SM-3LK7M
15_vs_15_1	Muscle	GTEX-RWS6-2126-SM-2XCAV
15_vs_15_1	Muscle	GTEX-WFG7-2226-SM-3GIKP
15_vs_15_1	Muscle	GTEX-SUCS-1626-SM-32PLS
15_vs_15_1	Muscle	GTEX-PLZ5-1726-SM-2I5F6
15_vs_15_1	Muscle	GTEX-PW2O-1726-SM-2S1OO
15_vs_15_1	Muscle	GTEX-UJMC-1826-SM-3GADT
15_vs_15_1	Muscle	GTEX-T2IS-2626-SM-32QPP
15_vs_15_1	Muscle	GTEX-QV31-1426-SM-2S1QD
15_vs_15_1	Muscle	GTEX-TMZS-0326-SM-3DB9P
15_vs_15_1	Muscle	GTEX-X8HC-0526-SM-4E3JA
15_vs_15_1	Muscle	GTEX-QVUS-0226-SM-3GIJY
15_vs_15_2	Muscle	GTEX-R55G-2326-SM-2TC61
15_vs_15_2	Muscle	GTEX-RM2N-1626-SM-2TF5N
15_vs_15_2	Muscle	GTEX-1HSGN-0326-SM-ACKXQ
15_vs_15_2	Muscle	GTEX-ZF28-0526-SM-4WKGW
15_vs_15_2	Muscle	GTEX-XBED-2626-SM-4E3J5
15_vs_15_2	Muscle	GTEX-RUSQ-1726-SM-2TF68
15_vs_15_2	Muscle	GTEX-W5WG-1926-SM-4KKZK
15_vs_15_2	Muscle	GTEX-OIZH-1626-SM-2HMKI
15_vs_15_2	Muscle	GTEX-14PJN-2126-SM-6AJBM
15_vs_15_2	Muscle	GTEX-TMMY-0426-SM-33HBB
15_vs_15_2	Muscle	GTEX-PW2O-1726-SM-2S1OO
15_vs_15_2	Muscle	GTEX-XV7Q-2926-SM-4BRUL
15_vs_15_2	Muscle	GTEX-U3ZG-0326-SM-47JXN
15_vs_15_2	Muscle	GTEX-WFON-2326-SM-3LK7M
15_vs_15_2	Muscle	GTEX-UPJH-0526-SM-4IHK8
50_vs_50_1	Muscle	GTEX-VJWN-0426-SM-3GIJI
50_vs_50_1	Muscle	GTEX-QV31-1426-SM-2S1QD
50_vs_50_1	Muscle	GTEX-QV44-2026-SM-2S1RD
50_vs_50_1	Muscle	GTEX-Y5LM-2126-SM-4VDSY
50_vs_50_1	Muscle	GTEX-14PJ4-2426-SM-6EU1U
50_vs_50_1	Muscle	GTEX-OOBK-1626-SM-2HMKG
50_vs_50_1	Muscle	GTEX-UJHI-1726-SM-3DB9B
50_vs_50_1	Muscle	GTEX-R55G-2326-SM-2TC61
50_vs_50_1	Muscle	GTEX-1399R-2526-SM-5IFG2
50_vs_50_1	Muscle	GTEX-XBED-2626-SM-4E3J5
50_vs_50_1	Muscle	GTEX-OXRK-1826-SM-2HMJE
50_vs_50_1	Muscle	GTEX-OXRN-1326-SM-3LK5V
50_vs_50_1	Muscle	GTEX-X4EO-0526-SM-3P5Z3
50_vs_50_1	Muscle	GTEX-OHPK-1626-SM-2YUN3
50_vs_50_1	Muscle	GTEX-Q2AI-1526-SM-3GIJ3
50_vs_50_1	Muscle	GTEX-WOFM-1326-SM-3MJFR
50_vs_50_1	Muscle	GTEX-U3ZH-1926-SM-4DXTR
50_vs_50_1	Muscle	GTEX-SNOS-1526-SM-32PLW
50_vs_50_1	Muscle	GTEX-U8XE-0726-SM-3DB8O
50_vs_50_1	Muscle	GTEX-RU1J-1726-SM-2TF5S
50_vs_50_1	Muscle	GTEX-WFON-2326-SM-3LK7M
50_vs_50_1	Muscle	GTEX-1497J-2626-SM-5SI9K
50_vs_50_1	Muscle	GTEX-XBEC-0626-SM-4QARY
50_vs_50_1	Muscle	GTEX-TMZS-0326-SM-3DB9P
50_vs_50_1	Muscle	GTEX-WHPG-2226-SM-3NMBO
50_vs_50_1	Muscle	GTEX-V955-2426-SM-3GAEF
50_vs_50_1	Muscle	GTEX-14PJN-2126-SM-6AJBM
50_vs_50_1	Muscle	GTEX-ZZPU-2626-SM-5E45Y
50_vs_50_1	Muscle	GTEX-1GF9V-0126-SM-9WYT2
50_vs_50_1	Muscle	GTEX-RUSQ-1726-SM-2TF68
50_vs_50_1	Muscle	GTEX-1C6VR-2526-SM-7DHMT
50_vs_50_1	Muscle	GTEX-ZVT4-0326-SM-51MS5
50_vs_50_1	Muscle	GTEX-1I1HK-0326-SM-ACKW5
50_vs_50_1	Muscle	GTEX-OIZH-1626-SM-2HMKI
50_vs_50_1	Muscle	GTEX-R55C-1726-SM-3GADJ
50_vs_50_1	Muscle	GTEX-UJMC-1826-SM-3GADT
50_vs_50_1	Muscle	GTEX-SIU8-0526-SM-2XCDP
50_vs_50_1	Muscle	GTEX-PLZ6-1526-SM-2S1OC
50_vs_50_1	Muscle	GTEX-1HSGN-0326-SM-ACKXQ
50_vs_50_1	Muscle	GTEX-S95S-1426-SM-2XCDM
50_vs_50_1	Muscle	GTEX-1MCQQ-0626-SM-E9U5Q
50_vs_50_1	Muscle	GTEX-PSDG-0426-SM-5SI86
50_vs_50_1	Muscle	GTEX-QXCU-1726-SM-2TC6L
50_vs_50_1	Muscle	GTEX-VJYA-1926-SM-3GIJJ
50_vs_50_1	Muscle	GTEX-R3RS-0526-SM-3GADG
50_vs_50_1	Muscle	GTEX-REY6-0826-SM-2TF4S
50_vs_50_1	Muscle	GTEX-YFC4-1026-SM-5RQJM
50_vs_50_1	Muscle	GTEX-X4XY-0626-SM-4E3IN
50_vs_50_1	Muscle	GTEX-14BMV-0326-SM-5RQHW
50_vs_50_1	Muscle	GTEX-144GN-2426-SM-5LU4R
50_vs_50_2	Muscle	GTEX-XBED-2626-SM-4E3J5
50_vs_50_2	Muscle	GTEX-R55G-2326-SM-2TC61
50_vs_50_2	Muscle	GTEX-Q2AH-1826-SM-2S1Q2
50_vs_50_2	Muscle	GTEX-X261-0326-SM-3NMD4
50_vs_50_2	Muscle	GTEX-VJYA-1926-SM-3GIJJ
50_vs_50_2	Muscle	GTEX-Y8LW-2026-SM-4V6G8
50_vs_50_2	Muscle	GTEX-1IDJF-0326-SM-ADEIG
50_vs_50_2	Muscle	GTEX-1GF9V-0126-SM-9WYT2
50_vs_50_2	Muscle	GTEX-OHPL-1626-SM-2HMIR
50_vs_50_2	Muscle	GTEX-SN8G-0326-SM-32PLG
50_vs_50_2	Muscle	GTEX-Q2AI-1526-SM-3GIJ3
50_vs_50_2	Muscle	GTEX-N7MS-0426-SM-2YUN6
50_vs_50_2	Muscle	GTEX-14BMV-0326-SM-5RQHW
50_vs_50_2	Muscle	GTEX-OIZH-1626-SM-2HMKI
50_vs_50_2	Muscle	GTEX-R3RS-0526-SM-3GADG
50_vs_50_2	Muscle	GTEX-PWCY-2026-SM-5SI8R
50_vs_50_2	Muscle	GTEX-S7PM-0526-SM-3NM92
50_vs_50_2	Muscle	GTEX-PWN1-1626-SM-2S1OL
50_vs_50_2	Muscle	GTEX-SIU8-0526-SM-2XCDP
50_vs_50_2	Muscle	GTEX-WYJK-1726-SM-3NM9U
50_vs_50_2	Muscle	GTEX-144GN-2426-SM-5LU4R
50_vs_50_2	Muscle	GTEX-OXRL-1626-SM-2YUMU
50_vs_50_2	Muscle	GTEX-TKQ2-0826-SM-33HB6
50_vs_50_2	Muscle	GTEX-1MCQQ-0626-SM-E9U5Q
50_vs_50_2	Muscle	GTEX-1C6VR-2526-SM-7DHMT
50_vs_50_2	Muscle	GTEX-UPJH-0526-SM-4IHK8
50_vs_50_2	Muscle	GTEX-QLQW-1326-SM-2S1QS
50_vs_50_2	Muscle	GTEX-1JMQI-2126-SM-CM2SC
50_vs_50_2	Muscle	GTEX-S95S-1426-SM-2XCDM
50_vs_50_2	Muscle	GTEX-QESD-1626-SM-2S1RB
50_vs_50_2	Muscle	GTEX-U3ZG-0326-SM-47JXN
50_vs_50_2	Muscle	GTEX-OXRO-1726-SM-3LK6C
50_vs_50_2	Muscle	GTEX-WXYG-2526-SM-3NB3F
50_vs_50_2	Muscle	GTEX-X4XX-0626-SM-3NMC1
50_vs_50_2	Muscle	GTEX-ZZPU-2626-SM-5E45Y
50_vs_50_2	Muscle	GTEX-1CB4J-1226-SM-7P8P3
50_vs_50_2	Muscle	GTEX-RN64-0326-SM-2TC5J
50_vs_50_2	Muscle	GTEX-X8HC-0526-SM-4E3JA
50_vs_50_2	Muscle	GTEX-T2IS-2626-SM-32QPP
50_vs_50_2	Muscle	GTEX-OXRK-1826-SM-2HMJE
50_vs_50_2	Muscle	GTEX-1I4MK-2326-SM-ADEHR
50_vs_50_2	Muscle	GTEX-OHPK-1626-SM-2YUN3
50_vs_50_2	Muscle	GTEX-SUCS-1626-SM-32PLS
50_vs_50_2	Muscle	GTEX-1I1HK-0326-SM-ACKW5
50_vs_50_2	Muscle	GTEX-WHSB-1826-SM-3TW8M
50_vs_50_2	Muscle	GTEX-1117F-0426-SM-5EGHI
50_vs_50_2	Muscle	GTEX-T8EM-1326-SM-3DB7G
50_vs_50_2	Muscle	GTEX-1PBJJ-0326-SM-E8VNT
50_vs_50_2	Muscle	GTEX-POYW-0526-SM-2XCEY
50_vs_50_2	Muscle	GTEX-NFK9-0626-SM-2HMIV
Cerebellum_ns_10_vs_10	Cerebellum2	GTEX-13RTJ-3126-SM-5S2Q4
Cerebellum_ns_10_vs_10	Cerebellum2	GTEX-13NYB-3226-SM-5J2ND
Cerebellum_ns_10_vs_10	Cerebellum2	GTEX-WZTO-2826-SM-3NM8P
Cerebellum_ns_10_vs_10	Cerebellum2	GTEX-17HHY-2926-SM-79OJW
Cerebellum_ns_10_vs_10	Cerebellum2	GTEX-14A5I-2826-SM-5SIBF
Cerebellum_ns_10_vs_10	Cerebellum2	GTEX-1I1CD-2926-SM-A96SJ
Cerebellum_ns_10_vs_10	Cerebellum2	GTEX-1269C-3126-SM-5EGI6
Cerebellum_ns_10_vs_10	Cerebellum2	GTEX-12WSE-2926-SM-5RQJ9
Cerebellum_ns_10_vs_10	Cerebellum2	GTEX-14JFF-2826-SM-6871Q
Cerebellum_ns_10_vs_10	Cerebellum2	GTEX-132Q8-2926-SM-5IFFP
Muscle_ns_10_vs_10	Muscle2	GTEX-WY7C-2526-SM-3NB2N
Muscle_ns_10_vs_10	Muscle2	GTEX-RWSA-0726-SM-2XCBE
Muscle_ns_10_vs_10	Muscle2	GTEX-XBED-2626-SM-4E3J5
Muscle_ns_10_vs_10	Muscle2	GTEX-WK11-2526-SM-3NM9Y
Muscle_ns_10_vs_10	Muscle2	GTEX-R3RS-0526-SM-3GADG
Muscle_ns_10_vs_10	Muscle2	GTEX-1HBPM-0426-SM-CKZOO
Muscle_ns_10_vs_10	Muscle2	GTEX-POYW-0526-SM-2XCEY
Muscle_ns_10_vs_10	Muscle2	GTEX-UJMC-1826-SM-3GADT
Muscle_ns_10_vs_10	Muscle2	GTEX-SSA3-0326-SM-32QPS
Muscle_ns_10_vs_10	Muscle2	GTEX-WHSB-1826-SM-3TW8M
Cerebellum_ns_15_vs_15	Cerebellum2	GTEX-1IKOH-2826-SM-CNNRC
Cerebellum_ns_15_vs_15	Cerebellum2	GTEX-X4EP-3026-SM-3P5YP
Cerebellum_ns_15_vs_15	Cerebellum2	GTEX-11DYG-2926-SM-5H132
Cerebellum_ns_15_vs_15	Cerebellum2	GTEX-UTHO-2926-SM-3P5Z9
Cerebellum_ns_15_vs_15	Cerebellum2	GTEX-145MG-3126-SM-5Q5D3
Cerebellum_ns_15_vs_15	Cerebellum2	GTEX-1IDJH-3126-SM-C1YQS
Cerebellum_ns_15_vs_15	Cerebellum2	GTEX-12126-0926-SM-5FQTW
Cerebellum_ns_15_vs_15	Cerebellum2	GTEX-14BIN-3326-SM-5Q5E6
Cerebellum_ns_15_vs_15	Cerebellum2	GTEX-ZYFD-2926-SM-5GID9
Cerebellum_ns_15_vs_15	Cerebellum2	GTEX-13RTJ-3126-SM-5S2Q4
Cerebellum_ns_15_vs_15	Cerebellum2	GTEX-13FHO-2926-SM-5L3ES
Cerebellum_ns_15_vs_15	Cerebellum2	GTEX-1H3VE-2826-SM-9WPOL
Cerebellum_ns_15_vs_15	Cerebellum2	GTEX-1I1CD-2926-SM-A96SJ
Cerebellum_ns_15_vs_15	Cerebellum2	GTEX-13JUV-3026-SM-5K7WX
Cerebellum_ns_15_vs_15	Cerebellum2	GTEX-145MH-2926-SM-5Q5D2
Muscle_ns_15_vs_15	Muscle2	GTEX-R55G-2326-SM-2TC61
Muscle_ns_15_vs_15	Muscle2	GTEX-RM2N-1626-SM-2TF5N
Muscle_ns_15_vs_15	Muscle2	GTEX-1HSGN-0326-SM-ACKXQ
Muscle_ns_15_vs_15	Muscle2	GTEX-ZF28-0526-SM-4WKGW
Muscle_ns_15_vs_15	Muscle2	GTEX-XBED-2626-SM-4E3J5
Muscle_ns_15_vs_15	Muscle2	GTEX-RUSQ-1726-SM-2TF68
Muscle_ns_15_vs_15	Muscle2	GTEX-W5WG-1926-SM-4KKZK
Muscle_ns_15_vs_15	Muscle2	GTEX-OIZH-1626-SM-2HMKI
Muscle_ns_15_vs_15	Muscle2	GTEX-14PJN-2126-SM-6AJBM
Muscle_ns_15_vs_15	Muscle2	GTEX-TMMY-0426-SM-33HBB
Muscle_ns_15_vs_15	Muscle2	GTEX-PW2O-1726-SM-2S1OO
Muscle_ns_15_vs_15	Muscle2	GTEX-XV7Q-2926-SM-4BRUL
Muscle_ns_15_vs_15	Muscle2	GTEX-U3ZG-0326-SM-47JXN
Muscle_ns_15_vs_15	Muscle2	GTEX-WFON-2326-SM-3LK7M
Muscle_ns_15_vs_15	Muscle2	GTEX-UPJH-0526-SM-4IHK8
Cerebellum_ns_50_vs_50	Cerebellum2	GTEX-13N2G-3126-SM-5IJGL
Cerebellum_ns_50_vs_50	Cerebellum2	GTEX-12WSC-2926-SM-5BC5Z
Cerebellum_ns_50_vs_50	Cerebellum2	GTEX-11DYG-2926-SM-5H132
Cerebellum_ns_50_vs_50	Cerebellum2	GTEX-1313W-3026-SM-5LZUZ
Cerebellum_ns_50_vs_50	Cerebellum2	GTEX-13FHP-2926-SM-5IJG9
Cerebellum_ns_50_vs_50	Cerebellum2	GTEX-RNOR-2226-SM-2TF5O
Cerebellum_ns_50_vs_50	Cerebellum2	GTEX-144GL-2926-SM-5O99F
Cerebellum_ns_50_vs_50	Cerebellum2	GTEX-131YS-3026-SM-5EGHY
Cerebellum_ns_50_vs_50	Cerebellum2	GTEX-1F75W-3126-SM-7P8SJ
Cerebellum_ns_50_vs_50	Cerebellum2	GTEX-WWYW-3026-SM-3NB36
Cerebellum_ns_50_vs_50	Cerebellum2	GTEX-1IKOH-2826-SM-CNNRC
Cerebellum_ns_50_vs_50	Cerebellum2	GTEX-TSE9-2926-SM-3DB77
Cerebellum_ns_50_vs_50	Cerebellum2	GTEX-13112-2926-SM-5DUWT
Cerebellum_ns_50_vs_50	Cerebellum2	GTEX-11O72-2826-SM-5HL6W
Cerebellum_ns_50_vs_50	Cerebellum2	GTEX-13X6K-2826-SM-5O9DS
Cerebellum_ns_50_vs_50	Cerebellum2	GTEX-11ZUS-2826-SM-5EQKW
Cerebellum_ns_50_vs_50	Cerebellum2	GTEX-ZYFD-2926-SM-5GID9
Cerebellum_ns_50_vs_50	Cerebellum2	GTEX-14A5I-2826-SM-5SIBF
Cerebellum_ns_50_vs_50	Cerebellum2	GTEX-11GSO-3026-SM-5Q5AL
Cerebellum_ns_50_vs_50	Cerebellum2	GTEX-1R46S-3126-SM-DPRZ9
Cerebellum_ns_50_vs_50	Cerebellum2	GTEX-13OW5-3126-SM-5MR3Y
Cerebellum_ns_50_vs_50	Cerebellum2	GTEX-13NYB-3226-SM-5J2ND
Cerebellum_ns_50_vs_50	Cerebellum2	GTEX-11PRG-2826-SM-5BC54
Cerebellum_ns_50_vs_50	Cerebellum2	GTEX-Z93S-2826-SM-57WBL
Cerebellum_ns_50_vs_50	Cerebellum2	GTEX-14ASI-2926-SM-5Q5DG
Cerebellum_ns_50_vs_50	Cerebellum2	GTEX-1269C-3126-SM-5EGI6
Cerebellum_ns_50_vs_50	Cerebellum2	GTEX-WZTO-2826-SM-3NM8P
Cerebellum_ns_50_vs_50	Cerebellum2	GTEX-1QP6S-3026-SM-EAZ4N
Cerebellum_ns_50_vs_50	Cerebellum2	GTEX-145MG-3126-SM-5Q5D3
Cerebellum_ns_50_vs_50	Cerebellum2	GTEX-ZDXO-2926-SM-4WKFM
Cerebellum_ns_50_vs_50	Cerebellum2	GTEX-12WSH-3126-SM-5LZW8
Cerebellum_ns_50_vs_50	Cerebellum2	GTEX-147F4-3026-SM-5Q5BJ
Cerebellum_ns_50_vs_50	Cerebellum2	GTEX-13VXU-3026-SM-5LU3K
Cerebellum_ns_50_vs_50	Cerebellum2	GTEX-12126-0926-SM-5FQTW
Cerebellum_ns_50_vs_50	Cerebellum2	GTEX-ZUA1-2926-SM-59HL3
Cerebellum_ns_50_vs_50	Cerebellum2	GTEX-1POEN-2726-SM-E9U6B
Cerebellum_ns_50_vs_50	Cerebellum2	GTEX-14E7W-2926-SM-5S2R8
Cerebellum_ns_50_vs_50	Cerebellum2	GTEX-1399T-3126-SM-5IJFS
Cerebellum_ns_50_vs_50	Cerebellum2	GTEX-WL46-2826-SM-3LK81
Cerebellum_ns_50_vs_50	Cerebellum2	GTEX-14DAQ-3026-SM-5S2QZ
Cerebellum_ns_50_vs_50	Cerebellum2	GTEX-13OVJ-2726-SM-5IJG6
Cerebellum_ns_50_vs_50	Cerebellum2	GTEX-QMR6-1326-SM-32PLB
Cerebellum_ns_50_vs_50	Cerebellum2	GTEX-1128S-2826-SM-5N9DI
Cerebellum_ns_50_vs_50	Cerebellum2	GTEX-1EKGG-3126-SM-9WPO5
Cerebellum_ns_50_vs_50	Cerebellum2	GTEX-13O3O-3026-SM-5KM42
Cerebellum_ns_50_vs_50	Cerebellum2	GTEX-ZAJG-3026-SM-5HL92
Cerebellum_ns_50_vs_50	Cerebellum2	GTEX-13FHO-2926-SM-5L3ES
Cerebellum_ns_50_vs_50	Cerebellum2	GTEX-13X6I-2926-SM-5Q5C3
Cerebellum_ns_50_vs_50	Cerebellum2	GTEX-1RQEC-3026-SM-DPRXM
Cerebellum_ns_50_vs_50	Cerebellum2	GTEX-ZVT3-2926-SM-5GU6M
Muscle_ns_50_vs_50	Muscle2	GTEX-XBED-2626-SM-4E3J5
Muscle_ns_50_vs_50	Muscle2	GTEX-R55G-2326-SM-2TC61
Muscle_ns_50_vs_50	Muscle2	GTEX-Q2AH-1826-SM-2S1Q2
Muscle_ns_50_vs_50	Muscle2	GTEX-X261-0326-SM-3NMD4
Muscle_ns_50_vs_50	Muscle2	GTEX-VJYA-1926-SM-3GIJJ
Muscle_ns_50_vs_50	Muscle2	GTEX-Y8LW-2026-SM-4V6G8
Muscle_ns_50_vs_50	Muscle2	GTEX-1IDJF-0326-SM-ADEIG
Muscle_ns_50_vs_50	Muscle2	GTEX-1GF9V-0126-SM-9WYT2
Muscle_ns_50_vs_50	Muscle2	GTEX-OHPL-1626-SM-2HMIR
Muscle_ns_50_vs_50	Muscle2	GTEX-SN8G-0326-SM-32PLG
Muscle_ns_50_vs_50	Muscle2	GTEX-Q2AI-1526-SM-3GIJ3
Muscle_ns_50_vs_50	Muscle2	GTEX-N7MS-0426-SM-2YUN6
Muscle_ns_50_vs_50	Muscle2	GTEX-14BMV-0326-SM-5RQHW
Muscle_ns_50_vs_50	Muscle2	GTEX-OIZH-1626-SM-2HMKI
Muscle_ns_50_vs_50	Muscle2	GTEX-R3RS-0526-SM-3GADG
Muscle_ns_50_vs_50	Muscle2	GTEX-PWCY-2026-SM-5SI8R
Muscle_ns_50_vs_50	Muscle2	GTEX-S7PM-0526-SM-3NM92
Muscle_ns_50_vs_50	Muscle2	GTEX-PWN1-1626-SM-2S1OL
Muscle_ns_50_vs_50	Muscle2	GTEX-SIU8-0526-SM-2XCDP
Muscle_ns_50_vs_50	Muscle2	GTEX-WYJK-1726-SM-3NM9U
Muscle_ns_50_vs_50	Muscle2	GTEX-144GN-2426-SM-5LU4R
Muscle_ns_50_vs_50	Muscle2	GTEX-OXRL-1626-SM-2YUMU
Muscle_ns_50_vs_50	Muscle2	GTEX-TKQ2-0826-SM-33HB6
Muscle_ns_50_vs_50	Muscle2	GTEX-1MCQQ-0626-SM-E9U5Q
Muscle_ns_50_vs_50	Muscle2	GTEX-1C6VR-2526-SM-7DHMT
Muscle_ns_50_vs_50	Muscle2	GTEX-UPJH-0526-SM-4IHK8
Muscle_ns_50_vs_50	Muscle2	GTEX-QLQW-1326-SM-2S1QS
Muscle_ns_50_vs_50	Muscle2	GTEX-1JMQI-2126-SM-CM2SC
Muscle_ns_50_vs_50	Muscle2	GTEX-S95S-1426-SM-2XCDM
Muscle_ns_50_vs_50	Muscle2	GTEX-QESD-1626-SM-2S1RB
Muscle_ns_50_vs_50	Muscle2	GTEX-U3ZG-0326-SM-47JXN
Muscle_ns_50_vs_50	Muscle2	GTEX-OXRO-1726-SM-3LK6C
Muscle_ns_50_vs_50	Muscle2	GTEX-WXYG-2526-SM-3NB3F
Muscle_ns_50_vs_50	Muscle2	GTEX-X4XX-0626-SM-3NMC1
Muscle_ns_50_vs_50	Muscle2	GTEX-ZZPU-2626-SM-5E45Y
Muscle_ns_50_vs_50	Muscle2	GTEX-1CB4J-1226-SM-7P8P3
Muscle_ns_50_vs_50	Muscle2	GTEX-RN64-0326-SM-2TC5J
Muscle_ns_50_vs_50	Muscle2	GTEX-X8HC-0526-SM-4E3JA
Muscle_ns_50_vs_50	Muscle2	GTEX-T2IS-2626-SM-32QPP
Muscle_ns_50_vs_50	Muscle2	GTEX-OXRK-1826-SM-2HMJE
Muscle_ns_50_vs_50	Muscle2	GTEX-1I4MK-2326-SM-ADEHR
Muscle_ns_50_vs_50	Muscle2	GTEX-OHPK-1626-SM-2YUN3
Muscle_ns_50_vs_50	Muscle2	GTEX-SUCS-1626-SM-32PLS
Muscle_ns_50_vs_50	Muscle2	GTEX-1I1HK-0326-SM-ACKW5
Muscle_ns_50_vs_50	Muscle2	GTEX-WHSB-1826-SM-3TW8M
Muscle_ns_50_vs_50	Muscle2	GTEX-1117F-0426-SM-5EGHI
Muscle_ns_50_vs_50	Muscle2	GTEX-T8EM-1326-SM-3DB7G
Muscle_ns_50_vs_50	Muscle2	GTEX-1PBJJ-0326-SM-E8VNT
Muscle_ns_50_vs_50	Muscle2	GTEX-POYW-0526-SM-2XCEY
Muscle_ns_50_vs_50	Muscle2	GTEX-NFK9-0626-SM-2HMIV

## Sheet: README
Supplementary Data 2: Selected samples for performance comparisons on real GTEx data
Selected samples for the different performance comparisons done with real data from GTEx. Each row corresponds to an experiment belonging to a specific comparison between two groups. Column "comparison" indicates which comparison, "group" indicates which of the two groups the experiment belongs to, and "experiment" is the GTEx sample identifier.
