# Supplementary material for: RNA splicing analysis using heterogeneous and large RNA-seq datasets
Source: Nat Commun. 2023 Mar 3;14:1230. doi: 10.1038/s41467-023-36585-y (PMC9984406; doi:10.1038/s41467-023-36585-y)
Supplement: Supplementary file 6 — Supplementary Data 3 [file 41467_2023_36585_MOESM6_ESM.xlsx]

## Sheet: Supplementary Data 3
comparison	group	experiment
3_vs_3_1	Cerebellum	GTEX-1F6I4-3026-SM-7P8SI
3_vs_3_1	Cerebellum	GTEX-1H3O1-1826-SM-A96TO
3_vs_3_1	Cerebellum	GTEX-11ZUS-2826-SM-5EQKW
3_vs_3_2	Cerebellum	GTEX-1MJK2-3026-SM-EV7A5
3_vs_3_2	Cerebellum	GTEX-14A5I-2826-SM-5SIBF
3_vs_3_2	Cerebellum	GTEX-145LU-2626-SM-5LU9Z
3_vs_3_3	Cerebellum	GTEX-11NUK-3026-SM-5986K
3_vs_3_3	Cerebellum	GTEX-1C6WA-3326-SM-7MKGN
3_vs_3_3	Cerebellum	GTEX-1GZ2Q-3026-SM-9JGG3
5_vs_5_1	Cerebellum	GTEX-1CB4G-2926-SM-7MKFQ
5_vs_5_1	Cerebellum	GTEX-XLM4-2926-SM-4AT59
5_vs_5_1	Cerebellum	GTEX-1KD4Q-3026-SM-EV7A7
5_vs_5_1	Cerebellum	GTEX-1HSKV-2926-SM-B2LWJ
5_vs_5_1	Cerebellum	GTEX-12WSH-3126-SM-5LZW8
5_vs_5_2	Cerebellum	GTEX-13X6K-2826-SM-5O9DS
5_vs_5_2	Cerebellum	GTEX-145LU-2626-SM-5LU9Z
5_vs_5_2	Cerebellum	GTEX-X4XX-2926-SM-3NMB1
5_vs_5_2	Cerebellum	GTEX-12126-0926-SM-5FQTW
5_vs_5_2	Cerebellum	GTEX-1MJK2-3026-SM-EV7A5
5_vs_5_3	Cerebellum	GTEX-1GZ4I-2926-SM-9JGGO
5_vs_5_3	Cerebellum	GTEX-1RDX4-3226-SM-DPS14
5_vs_5_3	Cerebellum	GTEX-1I1CD-2926-SM-A96SJ
5_vs_5_3	Cerebellum	GTEX-1KWVE-2226-SM-CXZKN
5_vs_5_3	Cerebellum	GTEX-18465-2926-SM-7KFSE
7_vs_7_1	Cerebellum	GTEX-1I1HK-2726-SM-AHZ2M
7_vs_7_1	Cerebellum	GTEX-183WM-2726-SM-7KFRF
7_vs_7_1	Cerebellum	GTEX-XMD1-2826-SM-4AT5F
7_vs_7_1	Cerebellum	GTEX-1B8L1-3226-SM-7P8OX
7_vs_7_1	Cerebellum	GTEX-1R46S-3126-SM-DPRZ9
7_vs_7_1	Cerebellum	GTEX-1KD4Q-3026-SM-EV7A7
7_vs_7_1	Cerebellum	GTEX-17HHY-2926-SM-79OJW
7_vs_7_2	Cerebellum	GTEX-R55E-2526-SM-2TC6H
7_vs_7_2	Cerebellum	GTEX-13O3O-3026-SM-5KM42
7_vs_7_2	Cerebellum	GTEX-1MJK2-3026-SM-EV7A5
7_vs_7_2	Cerebellum	GTEX-15G19-2826-SM-6M48K
7_vs_7_2	Cerebellum	GTEX-11GSP-3126-SM-5A5LL
7_vs_7_2	Cerebellum	GTEX-ZAB4-2926-SM-57WCV
7_vs_7_2	Cerebellum	GTEX-1PIIG-2826-SM-DTX7O
7_vs_7_3	Cerebellum	GTEX-13S7M-3026-SM-5S2QQ
7_vs_7_3	Cerebellum	GTEX-RNOR-2226-SM-2TF5O
7_vs_7_3	Cerebellum	GTEX-P44H-2426-SM-2XCEJ
7_vs_7_3	Cerebellum	GTEX-13VXU-3026-SM-5LU3K
7_vs_7_3	Cerebellum	GTEX-18465-2926-SM-7KFSE
7_vs_7_3	Cerebellum	GTEX-1PWST-3026-SM-EAZ3H
7_vs_7_3	Cerebellum	GTEX-13NYB-3226-SM-5J2ND
10_vs_10_1	Cerebellum	GTEX-16Z82-2926-SM-6LPJJ
10_vs_10_1	Cerebellum	GTEX-13QIC-3026-SM-5LU58
10_vs_10_1	Cerebellum	GTEX-12ZZX-2826-SM-5BC6K
10_vs_10_1	Cerebellum	GTEX-17JCI-3026-SM-7EWDR
10_vs_10_1	Cerebellum	GTEX-1R46S-3126-SM-DPRZ9
10_vs_10_1	Cerebellum	GTEX-11OC5-0626-SM-5HL6M
10_vs_10_1	Cerebellum	GTEX-1KANB-3226-SM-D4P3G
10_vs_10_1	Cerebellum	GTEX-1HBPI-2726-SM-9WPPF
10_vs_10_1	Cerebellum	GTEX-14JFF-2826-SM-6871Q
10_vs_10_1	Cerebellum	GTEX-1B933-3026-SM-731DB
10_vs_10_2	Cerebellum	GTEX-13O3O-3026-SM-5KM42
10_vs_10_2	Cerebellum	GTEX-ZAB4-2926-SM-57WCV
10_vs_10_2	Cerebellum	GTEX-ZVT3-2926-SM-5GU6M
10_vs_10_2	Cerebellum	GTEX-11DXY-3126-SM-5N9BT
10_vs_10_2	Cerebellum	GTEX-R55E-2526-SM-2TC6H
10_vs_10_2	Cerebellum	GTEX-11EI6-2926-SM-5985U
10_vs_10_2	Cerebellum	GTEX-1IKOH-2826-SM-CNNRC
10_vs_10_2	Cerebellum	GTEX-QMR6-1326-SM-32PLB
10_vs_10_2	Cerebellum	GTEX-14A5I-2826-SM-5SIBF
10_vs_10_2	Cerebellum	GTEX-144GL-2926-SM-5O99F
10_vs_10_3	Cerebellum	GTEX-1A8G7-3026-SM-73KTT
10_vs_10_3	Cerebellum	GTEX-147F4-3026-SM-5Q5BJ
10_vs_10_3	Cerebellum	GTEX-1JJ6O-3026-SM-C1YQH
10_vs_10_3	Cerebellum	GTEX-13FHP-2926-SM-5IJG9
10_vs_10_3	Cerebellum	GTEX-P44H-2426-SM-2XCEJ
10_vs_10_3	Cerebellum	GTEX-1I1CD-2926-SM-A96SJ
10_vs_10_3	Cerebellum	GTEX-1C64N-3126-SM-79OO3
10_vs_10_3	Cerebellum	GTEX-1KWVE-2226-SM-CXZKN
10_vs_10_3	Cerebellum	GTEX-13NYB-3226-SM-5J2ND
10_vs_10_3	Cerebellum	GTEX-1GZ4I-2926-SM-9JGGO
15_vs_15_1	Cerebellum	GTEX-1F6I4-3026-SM-7P8SI
15_vs_15_1	Cerebellum	GTEX-1F75W-3126-SM-7P8SJ
15_vs_15_1	Cerebellum	GTEX-1IL2V-3026-SM-CYPSA
15_vs_15_1	Cerebellum	GTEX-1CB4G-2926-SM-7MKFQ
15_vs_15_1	Cerebellum	GTEX-16Z82-2926-SM-6LPJJ
15_vs_15_1	Cerebellum	GTEX-13JUV-3026-SM-5K7WX
15_vs_15_1	Cerebellum	GTEX-1I1HK-2726-SM-AHZ2M
15_vs_15_1	Cerebellum	GTEX-12WSD-3026-SM-5LZU7
15_vs_15_1	Cerebellum	GTEX-15DYW-3026-SM-7KFRM
15_vs_15_1	Cerebellum	GTEX-15SHU-3026-SM-6LPIB
15_vs_15_1	Cerebellum	GTEX-139TT-2626-SM-5LZUB
15_vs_15_1	Cerebellum	GTEX-14PJM-3026-SM-6LLHM
15_vs_15_1	Cerebellum	GTEX-OHPN-2626-SM-2I5H1
15_vs_15_1	Cerebellum	GTEX-14JFF-2826-SM-6871Q
15_vs_15_1	Cerebellum	GTEX-1H3VE-2826-SM-9WPOL
15_vs_15_2	Cerebellum	GTEX-R55E-2526-SM-2TC6H
15_vs_15_2	Cerebellum	GTEX-1IKOH-2826-SM-CNNRC
15_vs_15_2	Cerebellum	GTEX-13X6J-2926-SM-7EPGP
15_vs_15_2	Cerebellum	GTEX-QVJO-1325-SM-2S1QX
15_vs_15_2	Cerebellum	GTEX-ZAJG-3026-SM-5HL92
15_vs_15_2	Cerebellum	GTEX-12126-0926-SM-5FQTW
15_vs_15_2	Cerebellum	GTEX-WVLH-2926-SM-3MJG5
15_vs_15_2	Cerebellum	GTEX-1P4AB-3026-SM-EXOJS
15_vs_15_2	Cerebellum	GTEX-X4XX-2926-SM-3NMB1
15_vs_15_2	Cerebellum	GTEX-1JMLX-3026-SM-EV79Q
15_vs_15_2	Cerebellum	GTEX-11GSO-3026-SM-5Q5AL
15_vs_15_2	Cerebellum	GTEX-1C6VR-3026-SM-7IGLW
15_vs_15_2	Cerebellum	GTEX-145MG-3126-SM-5Q5D3
15_vs_15_2	Cerebellum	GTEX-15G19-2826-SM-6M48K
15_vs_15_2	Cerebellum	GTEX-145LU-2626-SM-5LU9Z
15_vs_15_3	Cerebellum	GTEX-S7SE-2526-SM-2XCDL
15_vs_15_3	Cerebellum	GTEX-UTHO-2926-SM-3P5Z9
15_vs_15_3	Cerebellum	GTEX-1KWVE-2226-SM-CXZKN
15_vs_15_3	Cerebellum	GTEX-1C64N-3126-SM-79OO3
15_vs_15_3	Cerebellum	GTEX-17HII-2926-SM-79OMK
15_vs_15_3	Cerebellum	GTEX-1GZ4I-2926-SM-9JGGO
15_vs_15_3	Cerebellum	GTEX-ZF28-2926-SM-4WKG1
15_vs_15_3	Cerebellum	GTEX-QDT8-3026-SM-32PKB
15_vs_15_3	Cerebellum	GTEX-T5JC-2326-SM-32PMR
15_vs_15_3	Cerebellum	GTEX-18465-2926-SM-7KFSE
15_vs_15_3	Cerebellum	GTEX-12WSE-2926-SM-5RQJ9
15_vs_15_3	Cerebellum	GTEX-ZZPT-2926-SM-5EQ5S
15_vs_15_3	Cerebellum	GTEX-147F4-3026-SM-5Q5BJ
15_vs_15_3	Cerebellum	GTEX-1IDJH-3126-SM-C1YQS
15_vs_15_3	Cerebellum	GTEX-1EKGG-3126-SM-9WPO5
30_vs_30_1	Cerebellum	GTEX-1EU9M-2926-SM-793DF
30_vs_30_1	Cerebellum	GTEX-XLM4-2926-SM-4AT59
30_vs_30_1	Cerebellum	GTEX-16XZZ-2926-SM-6LPK4
30_vs_30_1	Cerebellum	GTEX-12WSD-3026-SM-5LZU7
30_vs_30_1	Cerebellum	GTEX-17JCI-3026-SM-7EWDR
30_vs_30_1	Cerebellum	GTEX-15SHU-3026-SM-6LPIB
30_vs_30_1	Cerebellum	GTEX-17HG3-2826-SM-7EPGO
30_vs_30_1	Cerebellum	GTEX-PWO3-1026-SM-2I5F2
30_vs_30_1	Cerebellum	GTEX-1HBPI-2726-SM-9WPPF
30_vs_30_1	Cerebellum	GTEX-13FHO-2926-SM-5L3ES
30_vs_30_1	Cerebellum	GTEX-14JFF-2826-SM-6871Q
30_vs_30_1	Cerebellum	GTEX-1H3O1-1826-SM-A96TO
30_vs_30_1	Cerebellum	GTEX-1HSKV-2926-SM-B2LWJ
30_vs_30_1	Cerebellum	GTEX-1B8L1-3226-SM-7P8OX
30_vs_30_1	Cerebellum	GTEX-11ZUS-2826-SM-5EQKW
30_vs_30_1	Cerebellum	GTEX-XMD1-2826-SM-4AT5F
30_vs_30_1	Cerebellum	GTEX-145LS-3026-SM-5O99S
30_vs_30_1	Cerebellum	GTEX-1JN1M-3126-SM-AHZ4E
30_vs_30_1	Cerebellum	GTEX-139TT-2626-SM-5LZUB
30_vs_30_1	Cerebellum	GTEX-1KD4Q-3026-SM-EV7A7
30_vs_30_1	Cerebellum	GTEX-13QIC-3026-SM-5LU58
30_vs_30_1	Cerebellum	GTEX-1I1HK-2726-SM-AHZ2M
30_vs_30_1	Cerebellum	GTEX-11OC5-0626-SM-5HL6M
30_vs_30_1	Cerebellum	GTEX-1H3VE-2826-SM-9WPOL
30_vs_30_1	Cerebellum	GTEX-1B8SG-1926-SM-73KUB
30_vs_30_1	Cerebellum	GTEX-12ZZX-2826-SM-5BC6K
30_vs_30_1	Cerebellum	GTEX-1JJEA-2926-SM-C1YSK
30_vs_30_1	Cerebellum	GTEX-1HSMO-2926-SM-C1YR5
30_vs_30_1	Cerebellum	GTEX-1F75A-2926-SM-7MXVN
30_vs_30_1	Cerebellum	GTEX-1CB4G-2926-SM-7MKFQ
30_vs_30_2	Cerebellum	GTEX-11DXY-3126-SM-5N9BT
30_vs_30_2	Cerebellum	GTEX-1H1CY-3026-SM-9OSW7
30_vs_30_2	Cerebellum	GTEX-11ONC-3026-SM-5985W
30_vs_30_2	Cerebellum	GTEX-12126-0926-SM-5FQTW
30_vs_30_2	Cerebellum	GTEX-1EMGI-3126-SM-7MXUR
30_vs_30_2	Cerebellum	GTEX-QMR6-1326-SM-32PLB
30_vs_30_2	Cerebellum	GTEX-12WSM-2126-SM-5GCOC
30_vs_30_2	Cerebellum	GTEX-145MG-3126-SM-5Q5D3
30_vs_30_2	Cerebellum	GTEX-11ZTS-3226-SM-5EGID
30_vs_30_2	Cerebellum	GTEX-14E7W-2926-SM-5S2R8
30_vs_30_2	Cerebellum	GTEX-145LU-2626-SM-5LU9Z
30_vs_30_2	Cerebellum	GTEX-11EI6-2926-SM-5985U
30_vs_30_2	Cerebellum	GTEX-X4XX-2926-SM-3NMB1
30_vs_30_2	Cerebellum	GTEX-13JVG-3226-SM-5IJGJ
30_vs_30_2	Cerebellum	GTEX-131XH-2926-SM-5LZU4
30_vs_30_2	Cerebellum	GTEX-ZAB4-2926-SM-57WCV
30_vs_30_2	Cerebellum	GTEX-131YS-3026-SM-5EGHY
30_vs_30_2	Cerebellum	GTEX-1GTWX-2926-SM-7MXV4
30_vs_30_2	Cerebellum	GTEX-1269C-3126-SM-5EGI6
30_vs_30_2	Cerebellum	GTEX-1C6VR-3026-SM-7IGLW
30_vs_30_2	Cerebellum	GTEX-13X6K-2826-SM-5O9DS
30_vs_30_2	Cerebellum	GTEX-R55E-2526-SM-2TC6H
30_vs_30_2	Cerebellum	GTEX-11GSO-3026-SM-5Q5AL
30_vs_30_2	Cerebellum	GTEX-16YQH-2926-SM-6LPJE
30_vs_30_2	Cerebellum	GTEX-11GSP-3126-SM-5A5LL
30_vs_30_2	Cerebellum	GTEX-1IKOH-2826-SM-CNNRC
30_vs_30_2	Cerebellum	GTEX-13O3O-3026-SM-5KM42
30_vs_30_2	Cerebellum	GTEX-14DAQ-3026-SM-5S2QZ
30_vs_30_2	Cerebellum	GTEX-1HCVE-2926-SM-9WPPJ
30_vs_30_2	Cerebellum	GTEX-12WSC-2926-SM-5BC5Z
30_vs_30_3	Cerebellum	GTEX-13VXU-3026-SM-5LU3K
30_vs_30_3	Cerebellum	GTEX-1JJ6O-3026-SM-C1YQH
30_vs_30_3	Cerebellum	GTEX-1R9PO-2826-SM-E6CPV
30_vs_30_3	Cerebellum	GTEX-11NUK-3026-SM-5986K
30_vs_30_3	Cerebellum	GTEX-13FHP-2926-SM-5IJG9
30_vs_30_3	Cerebellum	GTEX-1GF9W-2726-SM-9JGGW
30_vs_30_3	Cerebellum	GTEX-15EO6-2926-SM-6M48D
30_vs_30_3	Cerebellum	GTEX-WZTO-2826-SM-3NM8P
30_vs_30_3	Cerebellum	GTEX-1I1CD-2926-SM-A96SJ
30_vs_30_3	Cerebellum	GTEX-Z93S-2826-SM-57WBL
30_vs_30_3	Cerebellum	GTEX-12WSE-2926-SM-5RQJ9
30_vs_30_3	Cerebellum	GTEX-1A8G7-3026-SM-73KTT
30_vs_30_3	Cerebellum	GTEX-1C64N-3126-SM-79OO3
30_vs_30_3	Cerebellum	GTEX-1IDJH-3126-SM-C1YQS
30_vs_30_3	Cerebellum	GTEX-1PWST-3026-SM-EAZ3H
30_vs_30_3	Cerebellum	GTEX-13S7M-3026-SM-5S2QQ
30_vs_30_3	Cerebellum	GTEX-1C6WA-3326-SM-7MKGN
30_vs_30_3	Cerebellum	GTEX-13X6I-2926-SM-5Q5C3
30_vs_30_3	Cerebellum	GTEX-P44H-2426-SM-2XCEJ
30_vs_30_3	Cerebellum	GTEX-17HII-2926-SM-79OMK
30_vs_30_3	Cerebellum	GTEX-1GN73-3026-SM-7MXV8
30_vs_30_3	Cerebellum	GTEX-147F4-3026-SM-5Q5BJ
30_vs_30_3	Cerebellum	GTEX-111FC-3326-SM-5GZYV
30_vs_30_3	Cerebellum	GTEX-11DZ1-2926-SM-5A5KI
30_vs_30_3	Cerebellum	GTEX-RU72-2926-SM-2TF66
30_vs_30_3	Cerebellum	GTEX-13O3Q-3026-SM-5IJGD
30_vs_30_3	Cerebellum	GTEX-14ABY-3026-SM-664NE
30_vs_30_3	Cerebellum	GTEX-1GF9V-3026-SM-7P8R8
30_vs_30_3	Cerebellum	GTEX-UTHO-2926-SM-3P5Z9
30_vs_30_3	Cerebellum	GTEX-139TS-3126-SM-5LZWX
50_vs_50_1	Cerebellum	GTEX-1JJEA-2926-SM-C1YSK
50_vs_50_1	Cerebellum	GTEX-17HG3-2826-SM-7EPGO
50_vs_50_1	Cerebellum	GTEX-17HHY-2926-SM-79OJW
50_vs_50_1	Cerebellum	GTEX-1HBPI-2726-SM-9WPPF
50_vs_50_1	Cerebellum	GTEX-12WSH-3126-SM-5LZW8
50_vs_50_1	Cerebellum	GTEX-1B933-3026-SM-731DB
50_vs_50_1	Cerebellum	GTEX-12ZZX-2826-SM-5BC6K
50_vs_50_1	Cerebellum	GTEX-145LS-3026-SM-5O99S
50_vs_50_1	Cerebellum	GTEX-13FHO-2926-SM-5L3ES
50_vs_50_1	Cerebellum	GTEX-139TT-2626-SM-5LZUB
50_vs_50_1	Cerebellum	GTEX-183WM-2726-SM-7KFRF
50_vs_50_1	Cerebellum	GTEX-1HSMO-2926-SM-C1YR5
50_vs_50_1	Cerebellum	GTEX-1F75A-2926-SM-7MXVN
50_vs_50_1	Cerebellum	GTEX-15DYW-3026-SM-7KFRM
50_vs_50_1	Cerebellum	GTEX-XLM4-2926-SM-4AT59
50_vs_50_1	Cerebellum	GTEX-14JFF-2826-SM-6871Q
50_vs_50_1	Cerebellum	GTEX-13JUV-3026-SM-5K7WX
50_vs_50_1	Cerebellum	GTEX-1F6I4-3026-SM-7P8SI
50_vs_50_1	Cerebellum	GTEX-1H3O1-1826-SM-A96TO
50_vs_50_1	Cerebellum	GTEX-13SLX-3226-SM-5YYA6
50_vs_50_1	Cerebellum	GTEX-1KD4Q-3026-SM-EV7A7
50_vs_50_1	Cerebellum	GTEX-15SHU-3026-SM-6LPIB
50_vs_50_1	Cerebellum	GTEX-1JN1M-3126-SM-AHZ4E
50_vs_50_1	Cerebellum	GTEX-14PJM-3026-SM-6LLHM
50_vs_50_1	Cerebellum	GTEX-11OC5-0626-SM-5HL6M
50_vs_50_1	Cerebellum	GTEX-17JCI-3026-SM-7EWDR
50_vs_50_1	Cerebellum	GTEX-1HSKV-2926-SM-B2LWJ
50_vs_50_1	Cerebellum	GTEX-1B8L1-3226-SM-7P8OX
50_vs_50_1	Cerebellum	GTEX-1F48J-2726-SM-7P8PW
50_vs_50_1	Cerebellum	GTEX-OHPN-2626-SM-2I5H1
50_vs_50_1	Cerebellum	GTEX-1CB4G-2926-SM-7MKFQ
50_vs_50_1	Cerebellum	GTEX-1B8SG-1926-SM-73KUB
50_vs_50_1	Cerebellum	GTEX-1H3NZ-2926-SM-9WPQ8
50_vs_50_1	Cerebellum	GTEX-16Z82-2926-SM-6LPJJ
50_vs_50_1	Cerebellum	GTEX-13QIC-3026-SM-5LU58
50_vs_50_1	Cerebellum	GTEX-1I1HK-2726-SM-AHZ2M
50_vs_50_1	Cerebellum	GTEX-1EU9M-2926-SM-793DF
50_vs_50_1	Cerebellum	GTEX-1IL2V-3026-SM-CYPSA
50_vs_50_1	Cerebellum	GTEX-14E6D-2926-SM-664OP
50_vs_50_1	Cerebellum	GTEX-11ZUS-2826-SM-5EQKW
50_vs_50_1	Cerebellum	GTEX-16XZZ-2926-SM-6LPK4
50_vs_50_1	Cerebellum	GTEX-12WSD-3026-SM-5LZU7
50_vs_50_1	Cerebellum	GTEX-1H3VE-2826-SM-9WPOL
50_vs_50_1	Cerebellum	GTEX-XMD1-2826-SM-4AT5F
50_vs_50_1	Cerebellum	GTEX-1R46S-3126-SM-DPRZ9
50_vs_50_1	Cerebellum	GTEX-1CB4H-3026-SM-79OLX
50_vs_50_1	Cerebellum	GTEX-1F75W-3126-SM-7P8SJ
50_vs_50_1	Cerebellum	GTEX-11NV4-2226-SM-5BC4T
50_vs_50_1	Cerebellum	GTEX-1KANB-3226-SM-D4P3G
50_vs_50_1	Cerebellum	GTEX-PWO3-1026-SM-2I5F2
50_vs_50_2	Cerebellum	GTEX-147GR-3126-SM-5S2PM
50_vs_50_2	Cerebellum	GTEX-1HCVE-2926-SM-9WPPJ
50_vs_50_2	Cerebellum	GTEX-1MJK2-3026-SM-EV7A5
50_vs_50_2	Cerebellum	GTEX-11O72-2826-SM-5HL6W
50_vs_50_2	Cerebellum	GTEX-X4XX-2926-SM-3NMB1
50_vs_50_2	Cerebellum	GTEX-14E7W-2926-SM-5S2R8
50_vs_50_2	Cerebellum	GTEX-145LU-2626-SM-5LU9Z
50_vs_50_2	Cerebellum	GTEX-R55E-2526-SM-2TC6H
50_vs_50_2	Cerebellum	GTEX-11ZTS-3226-SM-5EGID
50_vs_50_2	Cerebellum	GTEX-ZVT3-2926-SM-5GU6M
50_vs_50_2	Cerebellum	GTEX-13O3O-3026-SM-5KM42
50_vs_50_2	Cerebellum	GTEX-WL46-2826-SM-3LK81
50_vs_50_2	Cerebellum	GTEX-NPJ7-2826-SM-2I3FU
50_vs_50_2	Cerebellum	GTEX-1PIIG-2826-SM-DTX7O
50_vs_50_2	Cerebellum	GTEX-11DXY-3126-SM-5N9BT
50_vs_50_2	Cerebellum	GTEX-13X6J-2926-SM-7EPGP
50_vs_50_2	Cerebellum	GTEX-ZAJG-3026-SM-5HL92
50_vs_50_2	Cerebellum	GTEX-131YS-3026-SM-5EGHY
50_vs_50_2	Cerebellum	GTEX-14DAQ-3026-SM-5S2QZ
50_vs_50_2	Cerebellum	GTEX-ZAB4-2926-SM-57WCV
50_vs_50_2	Cerebellum	GTEX-145MG-3126-SM-5Q5D3
50_vs_50_2	Cerebellum	GTEX-131XH-2926-SM-5LZU4
50_vs_50_2	Cerebellum	GTEX-12WSC-2926-SM-5BC5Z
50_vs_50_2	Cerebellum	GTEX-13G51-3126-SM-5IJG7
50_vs_50_2	Cerebellum	GTEX-144GL-2926-SM-5O99F
50_vs_50_2	Cerebellum	GTEX-QMR6-1326-SM-32PLB
50_vs_50_2	Cerebellum	GTEX-1IKOH-2826-SM-CNNRC
50_vs_50_2	Cerebellum	GTEX-13JVG-3226-SM-5IJGJ
50_vs_50_2	Cerebellum	GTEX-1P4AB-3026-SM-EXOJS
50_vs_50_2	Cerebellum	GTEX-1A8G6-3126-SM-731D8
50_vs_50_2	Cerebellum	GTEX-15G19-2826-SM-6M48K
50_vs_50_2	Cerebellum	GTEX-WVLH-2926-SM-3MJG5
50_vs_50_2	Cerebellum	GTEX-14A5I-2826-SM-5SIBF
50_vs_50_2	Cerebellum	GTEX-13X6K-2826-SM-5O9DS
50_vs_50_2	Cerebellum	GTEX-QVJO-1325-SM-2S1QX
50_vs_50_2	Cerebellum	GTEX-12WSM-2126-SM-5GCOC
50_vs_50_2	Cerebellum	GTEX-12126-0926-SM-5FQTW
50_vs_50_2	Cerebellum	GTEX-1EMGI-3126-SM-7MXUR
50_vs_50_2	Cerebellum	GTEX-16YQH-2926-SM-6LPJE
50_vs_50_2	Cerebellum	GTEX-1H1CY-3026-SM-9OSW7
50_vs_50_2	Cerebellum	GTEX-1JMLX-3026-SM-EV79Q
50_vs_50_2	Cerebellum	GTEX-145MH-2926-SM-5Q5D2
50_vs_50_2	Cerebellum	GTEX-11ONC-3026-SM-5985W
50_vs_50_2	Cerebellum	GTEX-11GSP-3126-SM-5A5LL
50_vs_50_2	Cerebellum	GTEX-1269C-3126-SM-5EGI6
50_vs_50_2	Cerebellum	GTEX-11EI6-2926-SM-5985U
50_vs_50_2	Cerebellum	GTEX-1GTWX-2926-SM-7MXV4
50_vs_50_2	Cerebellum	GTEX-1C6VR-3026-SM-7IGLW
50_vs_50_2	Cerebellum	GTEX-Q2AG-2826-SM-2HMJQ
50_vs_50_2	Cerebellum	GTEX-11GSO-3026-SM-5Q5AL
50_vs_50_3	Cerebellum	GTEX-T6MN-2526-SM-32PMN
50_vs_50_3	Cerebellum	GTEX-1GF9V-3026-SM-7P8R8
50_vs_50_3	Cerebellum	GTEX-1R9PO-2826-SM-E6CPV
50_vs_50_3	Cerebellum	GTEX-12WSE-2926-SM-5RQJ9
50_vs_50_3	Cerebellum	GTEX-147F4-3026-SM-5Q5BJ
50_vs_50_3	Cerebellum	GTEX-RU72-2926-SM-2TF66
50_vs_50_3	Cerebellum	GTEX-WHSE-2926-SM-3NMBG
50_vs_50_3	Cerebellum	GTEX-1C6WA-3326-SM-7MKGN
50_vs_50_3	Cerebellum	GTEX-15EO6-2926-SM-6M48D
50_vs_50_3	Cerebellum	GTEX-WWYW-3026-SM-3NB36
50_vs_50_3	Cerebellum	GTEX-14BMV-2926-SM-5TDEE
50_vs_50_3	Cerebellum	GTEX-13S7M-3026-SM-5S2QQ
50_vs_50_3	Cerebellum	GTEX-QDT8-3026-SM-32PKB
50_vs_50_3	Cerebellum	GTEX-1GN73-3026-SM-7MXV8
50_vs_50_3	Cerebellum	GTEX-13NYB-3226-SM-5J2ND
50_vs_50_3	Cerebellum	GTEX-WZTO-2826-SM-3NM8P
50_vs_50_3	Cerebellum	GTEX-111FC-3326-SM-5GZYV
50_vs_50_3	Cerebellum	GTEX-1GZ4I-2926-SM-9JGGO
50_vs_50_3	Cerebellum	GTEX-13FHP-2926-SM-5IJG9
50_vs_50_3	Cerebellum	GTEX-T5JC-2326-SM-32PMR
50_vs_50_3	Cerebellum	GTEX-Z93S-2826-SM-57WBL
50_vs_50_3	Cerebellum	GTEX-1JJ6O-3026-SM-C1YQH
50_vs_50_3	Cerebellum	GTEX-1GF9W-2726-SM-9JGGW
50_vs_50_3	Cerebellum	GTEX-1RDX4-3226-SM-DPS14
50_vs_50_3	Cerebellum	GTEX-S7SE-2526-SM-2XCDL
50_vs_50_3	Cerebellum	GTEX-1EKGG-3126-SM-9WPO5
50_vs_50_3	Cerebellum	GTEX-1KWVE-2226-SM-CXZKN
50_vs_50_3	Cerebellum	GTEX-1A8G7-3026-SM-73KTT
50_vs_50_3	Cerebellum	GTEX-13O3Q-3026-SM-5IJGD
50_vs_50_3	Cerebellum	GTEX-132Q8-2926-SM-5IFFP
50_vs_50_3	Cerebellum	GTEX-11NUK-3026-SM-5986K
50_vs_50_3	Cerebellum	GTEX-13OVL-3026-SM-5IJF1
50_vs_50_3	Cerebellum	GTEX-14ABY-3026-SM-664NE
50_vs_50_3	Cerebellum	GTEX-ZAK1-2926-SM-5HL9S
50_vs_50_3	Cerebellum	GTEX-1GZ2Q-3026-SM-9JGG3
50_vs_50_3	Cerebellum	GTEX-ZF28-2926-SM-4WKG1
50_vs_50_3	Cerebellum	GTEX-ZZPT-2926-SM-5EQ5S
50_vs_50_3	Cerebellum	GTEX-18465-2926-SM-7KFSE
50_vs_50_3	Cerebellum	GTEX-139TS-3126-SM-5LZWX
50_vs_50_3	Cerebellum	GTEX-1C64N-3126-SM-79OO3
50_vs_50_3	Cerebellum	GTEX-17HII-2926-SM-79OMK
50_vs_50_3	Cerebellum	GTEX-1I1CD-2926-SM-A96SJ
50_vs_50_3	Cerebellum	GTEX-UTHO-2926-SM-3P5Z9
50_vs_50_3	Cerebellum	GTEX-1IDJH-3126-SM-C1YQS
50_vs_50_3	Cerebellum	GTEX-11DZ1-2926-SM-5A5KI
50_vs_50_3	Cerebellum	GTEX-13VXU-3026-SM-5LU3K
50_vs_50_3	Cerebellum	GTEX-P44H-2426-SM-2XCEJ
50_vs_50_3	Cerebellum	GTEX-1PWST-3026-SM-EAZ3H
50_vs_50_3	Cerebellum	GTEX-RNOR-2226-SM-2TF5O
50_vs_50_3	Cerebellum	GTEX-13X6I-2926-SM-5Q5C3
3_vs_3_1	Muscle	GTEX-1RAZR-0326-SM-EWRNM
3_vs_3_1	Muscle	GTEX-14JG6-2126-SM-6EU2F
3_vs_3_1	Muscle	GTEX-1HC8U-2626-SM-CNPPH
3_vs_3_2	Muscle	GTEX-1399U-2526-SM-5L3DL
3_vs_3_2	Muscle	GTEX-Y3I4-2326-SM-4TT81
3_vs_3_2	Muscle	GTEX-14753-0526-SM-5QGPR
3_vs_3_3	Muscle	GTEX-WYVS-2326-SM-3NMAI
3_vs_3_3	Muscle	GTEX-1N2DW-0426-SM-E9TK4
3_vs_3_3	Muscle	GTEX-1I1GU-2126-SM-CGQF9
5_vs_5_1	Muscle	GTEX-1B97I-2026-SM-7DHN2
5_vs_5_1	Muscle	GTEX-12WSF-0926-SM-6PALU
5_vs_5_1	Muscle	GTEX-1MUQO-0226-SM-E9TJL
5_vs_5_1	Muscle	GTEX-1KD5A-0726-SM-DIPEO
5_vs_5_1	Muscle	GTEX-1GZ4H-1626-SM-7PC3F
5_vs_5_2	Muscle	GTEX-132AR-1026-SM-5PNVL
5_vs_5_2	Muscle	GTEX-PWCY-2026-SM-5SI8R
5_vs_5_2	Muscle	GTEX-1314G-1726-SM-5LZUX
5_vs_5_2	Muscle	GTEX-Y5LM-2126-SM-4VDSY
5_vs_5_2	Muscle	GTEX-ZYW4-0526-SM-5GZZ5
5_vs_5_3	Muscle	GTEX-SJXC-0526-SM-2XCFG
5_vs_5_3	Muscle	GTEX-15DZA-2026-SM-6PANE
5_vs_5_3	Muscle	GTEX-1F7RK-0326-SM-7RHH7
5_vs_5_3	Muscle	GTEX-V1D1-2426-SM-3GAER
5_vs_5_3	Muscle	GTEX-WYVS-2326-SM-3NMAI
7_vs_7_1	Muscle	GTEX-1K9T9-0326-SM-EWRNQ
7_vs_7_1	Muscle	GTEX-1HSMP-0326-SM-A9SMC
7_vs_7_1	Muscle	GTEX-1RAZR-0326-SM-EWRNM
7_vs_7_1	Muscle	GTEX-1IGQW-0526-SM-CKZO3
7_vs_7_1	Muscle	GTEX-18A6Q-0326-SM-718AT
7_vs_7_1	Muscle	GTEX-1JN76-0326-SM-ARZNJ
7_vs_7_1	Muscle	GTEX-1MUQO-0226-SM-E9TJL
7_vs_7_2	Muscle	GTEX-11UD1-0326-SM-5EQKX
7_vs_7_2	Muscle	GTEX-ZDYS-1726-SM-5HL4Y
7_vs_7_2	Muscle	GTEX-ZYW4-0526-SM-5GZZ5
7_vs_7_2	Muscle	GTEX-Y5V6-2626-SM-5IFIX
7_vs_7_2	Muscle	GTEX-1399U-2526-SM-5L3DL
7_vs_7_2	Muscle	GTEX-ZE9C-2326-SM-5J1NT
7_vs_7_2	Muscle	GTEX-11WQC-2626-SM-5CVLF
7_vs_7_3	Muscle	GTEX-U4B1-1626-SM-3DB8N
7_vs_7_3	Muscle	GTEX-1N2DW-0426-SM-E9TK4
7_vs_7_3	Muscle	GTEX-17EUY-0626-SM-793BE
7_vs_7_3	Muscle	GTEX-1R9PM-2226-SM-E8VOC
7_vs_7_3	Muscle	GTEX-1LG7Z-2126-SM-CXKYU
7_vs_7_3	Muscle	GTEX-TML8-1826-SM-32QOR
7_vs_7_3	Muscle	GTEX-PWN1-1626-SM-2S1OL
10_vs_10_1	Muscle	GTEX-1GZ4H-1626-SM-7PC3F
10_vs_10_1	Muscle	GTEX-1LSNL-0126-SM-EWRNR
10_vs_10_1	Muscle	GTEX-14E6E-2026-SM-664N5
10_vs_10_1	Muscle	GTEX-1CAMS-0126-SM-79396
10_vs_10_1	Muscle	GTEX-1LNCM-1226-SM-E9U5C
10_vs_10_1	Muscle	GTEX-16MT8-0326-SM-6PAM5
10_vs_10_1	Muscle	GTEX-1IDJF-0326-SM-ADEIG
10_vs_10_1	Muscle	GTEX-1H3VY-0326-SM-9WYU6
10_vs_10_1	Muscle	GTEX-1HSMP-0326-SM-A9SMC
10_vs_10_1	Muscle	GTEX-16NPX-0626-SM-7KULB
10_vs_10_2	Muscle	GTEX-XV7Q-2926-SM-4BRUL
10_vs_10_2	Muscle	GTEX-XPT6-2026-SM-4B64V
10_vs_10_2	Muscle	GTEX-XBEW-1026-SM-4QARV
10_vs_10_2	Muscle	GTEX-11UD2-0326-SM-5EQLE
10_vs_10_2	Muscle	GTEX-QEG4-0626-SM-2S1OY
10_vs_10_2	Muscle	GTEX-P4QS-1626-SM-2S1NH
10_vs_10_2	Muscle	GTEX-11EQ8-0526-SM-5N9BC
10_vs_10_2	Muscle	GTEX-QDVJ-1926-SM-2S1PJ
10_vs_10_2	Muscle	GTEX-ZE9C-2326-SM-5J1NT
10_vs_10_2	Muscle	GTEX-ZYW4-0526-SM-5GZZ5
10_vs_10_3	Muscle	GTEX-1F7RK-0326-SM-7RHH7
10_vs_10_3	Muscle	GTEX-PX3G-1626-SM-2S1PT
10_vs_10_3	Muscle	GTEX-WRHU-0826-SM-3MJFN
10_vs_10_3	Muscle	GTEX-17EUY-0626-SM-793BE
10_vs_10_3	Muscle	GTEX-1CB4F-0326-SM-9MQKD
10_vs_10_3	Muscle	GTEX-WK11-2526-SM-3NM9Y
10_vs_10_3	Muscle	GTEX-1N2DW-0426-SM-E9TK4
10_vs_10_3	Muscle	GTEX-1JMQI-2126-SM-CM2SC
10_vs_10_3	Muscle	GTEX-VJYA-1926-SM-3GIJJ
10_vs_10_3	Muscle	GTEX-PWN1-1626-SM-2S1OL
15_vs_15_1	Muscle	GTEX-12WSF-0926-SM-6PALU
15_vs_15_1	Muscle	GTEX-1HFI7-1926-SM-A96TQ
15_vs_15_1	Muscle	GTEX-16MT8-0326-SM-6PAM5
15_vs_15_1	Muscle	GTEX-17F98-1626-SM-7938R
15_vs_15_1	Muscle	GTEX-1RAZR-0326-SM-EWRNM
15_vs_15_1	Muscle	GTEX-1GN1W-0726-SM-9KNTV
15_vs_15_1	Muscle	GTEX-14PII-0626-SM-69LPY
15_vs_15_1	Muscle	GTEX-1HC8U-2626-SM-CNPPH
15_vs_15_1	Muscle	GTEX-1J8QM-2226-SM-CYPSK
15_vs_15_1	Muscle	GTEX-1IDJF-0326-SM-ADEIG
15_vs_15_1	Muscle	GTEX-1HSMQ-1326-SM-ADEHS
15_vs_15_1	Muscle	GTEX-1IGQW-0526-SM-CKZO3
15_vs_15_1	Muscle	GTEX-1LNCM-1226-SM-E9U5C
15_vs_15_1	Muscle	GTEX-16NPX-0626-SM-7KULB
15_vs_15_1	Muscle	GTEX-1AX8Z-5004-SM-ARZLD
15_vs_15_2	Muscle	GTEX-ZE9C-2326-SM-5J1NT
15_vs_15_2	Muscle	GTEX-OIZG-1326-SM-2HMIQ
15_vs_15_2	Muscle	GTEX-14ICL-1926-SM-5RQIZ
15_vs_15_2	Muscle	GTEX-ZV7C-2426-SM-5NQ7Q
15_vs_15_2	Muscle	GTEX-ZVTK-0626-SM-5GU6Y
15_vs_15_2	Muscle	GTEX-14A5H-0326-SM-5RQIB
15_vs_15_2	Muscle	GTEX-ZTPG-0126-SM-5O9AL
15_vs_15_2	Muscle	GTEX-XPT6-2026-SM-4B64V
15_vs_15_2	Muscle	GTEX-Y5LM-2126-SM-4VDSY
15_vs_15_2	Muscle	GTEX-ZF2S-2126-SM-4WWAY
15_vs_15_2	Muscle	GTEX-11H98-0326-SM-5HL4S
15_vs_15_2	Muscle	GTEX-13PLJ-0326-SM-5L3I7
15_vs_15_2	Muscle	GTEX-11EQ8-0526-SM-5N9BC
15_vs_15_2	Muscle	GTEX-P4PQ-1626-SM-2HMKK
15_vs_15_2	Muscle	GTEX-XOT4-0526-SM-4B66O
15_vs_15_3	Muscle	GTEX-TML8-1826-SM-32QOR
15_vs_15_3	Muscle	GTEX-1I1GS-0326-SM-ARL7X
15_vs_15_3	Muscle	GTEX-OIZI-0626-SM-2XCEH
15_vs_15_3	Muscle	GTEX-18A67-0326-SM-7LG5X
15_vs_15_3	Muscle	GTEX-13QJ3-0726-SM-5SI68
15_vs_15_3	Muscle	GTEX-1R9PM-2226-SM-E8VOC
15_vs_15_3	Muscle	GTEX-ZLV1-2126-SM-4WWD2
15_vs_15_3	Muscle	GTEX-1CAMQ-0326-SM-7MXUI
15_vs_15_3	Muscle	GTEX-WRHU-0826-SM-3MJFN
15_vs_15_3	Muscle	GTEX-PWN1-1626-SM-2S1OL
15_vs_15_3	Muscle	GTEX-WYJK-1726-SM-3NM9U
15_vs_15_3	Muscle	GTEX-1212Z-2626-SM-5YY8P
15_vs_15_3	Muscle	GTEX-WK11-2526-SM-3NM9Y
15_vs_15_3	Muscle	GTEX-1N2DW-0426-SM-E9TK4
15_vs_15_3	Muscle	GTEX-QEL4-0626-SM-3GIJM
30_vs_30_1	Muscle	GTEX-1AX9J-0126-SM-73KY2
30_vs_30_1	Muscle	GTEX-1HSMP-0326-SM-A9SMC
30_vs_30_1	Muscle	GTEX-1H3VY-0326-SM-9WYU6
30_vs_30_1	Muscle	GTEX-1N2EF-0526-SM-E76OK
30_vs_30_1	Muscle	GTEX-1JMQL-0126-SM-CY8HN
30_vs_30_1	Muscle	GTEX-1PIGE-0226-SM-E76OT
30_vs_30_1	Muscle	GTEX-1LNCM-1226-SM-E9U5C
30_vs_30_1	Muscle	GTEX-1GN1W-0726-SM-9KNTV
30_vs_30_1	Muscle	GTEX-1HFI7-1926-SM-A96TQ
30_vs_30_1	Muscle	GTEX-WEY5-2026-SM-CYPRC
30_vs_30_1	Muscle	GTEX-1LSNL-0126-SM-EWRNR
30_vs_30_1	Muscle	GTEX-1C6VQ-0326-SM-7DHMS
30_vs_30_1	Muscle	GTEX-14E6E-2026-SM-664N5
30_vs_30_1	Muscle	GTEX-1AX8Z-5004-SM-ARZLD
30_vs_30_1	Muscle	GTEX-17F98-1626-SM-7938R
30_vs_30_1	Muscle	GTEX-12WSF-0926-SM-6PALU
30_vs_30_1	Muscle	GTEX-1B97I-2026-SM-7DHN2
30_vs_30_1	Muscle	GTEX-1IOXB-0326-SM-CL55M
30_vs_30_1	Muscle	GTEX-1M4P7-0126-SM-DKPQF
30_vs_30_1	Muscle	GTEX-1L5NE-2226-SM-CXZKS
30_vs_30_1	Muscle	GTEX-1KANC-1626-SM-E6CIA
30_vs_30_1	Muscle	GTEX-1J1R8-2326-SM-CKZPS
30_vs_30_1	Muscle	GTEX-1LB8K-0126-SM-EVYCN
30_vs_30_1	Muscle	GTEX-SNOS-1526-SM-32PLW
30_vs_30_1	Muscle	GTEX-1K9T9-0326-SM-EWRNQ
30_vs_30_1	Muscle	GTEX-1CAMS-0126-SM-79396
30_vs_30_1	Muscle	GTEX-1MUQO-0226-SM-E9TJL
30_vs_30_1	Muscle	GTEX-1FIGZ-1726-SM-9MQKS
30_vs_30_1	Muscle	GTEX-1J8QM-2226-SM-CYPSK
30_vs_30_1	Muscle	GTEX-1RAZR-0326-SM-EWRNM
30_vs_30_2	Muscle	GTEX-13SLW-0326-SM-5RQK5
30_vs_30_2	Muscle	GTEX-ZF2S-2126-SM-4WWAY
30_vs_30_2	Muscle	GTEX-XBEW-1026-SM-4QARV
30_vs_30_2	Muscle	GTEX-11UD1-0326-SM-5EQKX
30_vs_30_2	Muscle	GTEX-14753-0526-SM-5QGPR
30_vs_30_2	Muscle	GTEX-14A5H-0326-SM-5RQIB
30_vs_30_2	Muscle	GTEX-QDVJ-1926-SM-2S1PJ
30_vs_30_2	Muscle	GTEX-PWCY-2026-SM-5SI8R
30_vs_30_2	Muscle	GTEX-ZVTK-0626-SM-5GU6Y
30_vs_30_2	Muscle	GTEX-11EQ8-0526-SM-5N9BC
30_vs_30_2	Muscle	GTEX-XV7Q-2926-SM-4BRUL
30_vs_30_2	Muscle	GTEX-Y5V6-2626-SM-5IFIX
30_vs_30_2	Muscle	GTEX-13NZA-0526-SM-5L3D7
30_vs_30_2	Muscle	GTEX-P4PQ-1626-SM-2HMKK
30_vs_30_2	Muscle	GTEX-12696-2826-SM-5FQTY
30_vs_30_2	Muscle	GTEX-ZV7C-2426-SM-5NQ7Q
30_vs_30_2	Muscle	GTEX-1399R-2526-SM-5IFG2
30_vs_30_2	Muscle	GTEX-ZWKS-0326-SM-5NQ7G
30_vs_30_2	Muscle	GTEX-Y5LM-2126-SM-4VDSY
30_vs_30_2	Muscle	GTEX-14ICL-1926-SM-5RQIZ
30_vs_30_2	Muscle	GTEX-ZVZP-2526-SM-57WBR
30_vs_30_2	Muscle	GTEX-QEG4-0626-SM-2S1OY
30_vs_30_2	Muscle	GTEX-ZE9C-2326-SM-5J1NT
30_vs_30_2	Muscle	GTEX-139T4-0326-SM-5K7XN
30_vs_30_2	Muscle	GTEX-13NYS-0326-SM-5MR4L
30_vs_30_2	Muscle	GTEX-145MI-0326-SM-5Q5EV
30_vs_30_2	Muscle	GTEX-132AR-1026-SM-5PNVL
30_vs_30_2	Muscle	GTEX-ZDYS-1726-SM-5HL4Y
30_vs_30_2	Muscle	GTEX-13PLJ-0326-SM-5L3I7
30_vs_30_2	Muscle	GTEX-ZTPG-0126-SM-5O9AL
30_vs_30_3	Muscle	GTEX-14E1K-2326-SM-664MP
30_vs_30_3	Muscle	GTEX-PX3G-1626-SM-2S1PT
30_vs_30_3	Muscle	GTEX-U4B1-1626-SM-3DB8N
30_vs_30_3	Muscle	GTEX-1LG7Z-2126-SM-CXKYU
30_vs_30_3	Muscle	GTEX-145LT-1626-SM-5O992
30_vs_30_3	Muscle	GTEX-145MN-2426-SM-5NQA5
30_vs_30_3	Muscle	GTEX-15DZA-2026-SM-6PANE
30_vs_30_3	Muscle	GTEX-1CAMQ-0326-SM-7MXUI
30_vs_30_3	Muscle	GTEX-1R9PM-2226-SM-E8VOC
30_vs_30_3	Muscle	GTEX-1I1GU-2126-SM-CGQF9
30_vs_30_3	Muscle	GTEX-PWN1-1626-SM-2S1OL
30_vs_30_3	Muscle	GTEX-15UF6-1026-SM-7KUF7
30_vs_30_3	Muscle	GTEX-1F7RK-0326-SM-7RHH7
30_vs_30_3	Muscle	GTEX-UJHI-1726-SM-3DB9B
30_vs_30_3	Muscle	GTEX-11LCK-1226-SM-5Q5AM
30_vs_30_3	Muscle	GTEX-11NSD-2026-SM-5HL5U
30_vs_30_3	Muscle	GTEX-WK11-2526-SM-3NM9Y
30_vs_30_3	Muscle	GTEX-1N2DW-0426-SM-E9TK4
30_vs_30_3	Muscle	GTEX-ZYT6-1626-SM-5E45R
30_vs_30_3	Muscle	GTEX-1JMQI-2126-SM-CM2SC
30_vs_30_3	Muscle	GTEX-VJYA-1926-SM-3GIJJ
30_vs_30_3	Muscle	GTEX-SJXC-0526-SM-2XCFG
30_vs_30_3	Muscle	GTEX-QV31-1426-SM-2S1QD
30_vs_30_3	Muscle	GTEX-1CB4F-0326-SM-9MQKD
30_vs_30_3	Muscle	GTEX-WYJK-1726-SM-3NM9U
30_vs_30_3	Muscle	GTEX-V955-2426-SM-3GAEF
30_vs_30_3	Muscle	GTEX-TML8-1826-SM-32QOR
30_vs_30_3	Muscle	GTEX-V1D1-2426-SM-3GAER
30_vs_30_3	Muscle	GTEX-OIZI-0626-SM-2XCEH
30_vs_30_3	Muscle	GTEX-18D9U-0626-SM-7LTA4
50_vs_50_1	Muscle	GTEX-1CAMS-0126-SM-79396
50_vs_50_1	Muscle	GTEX-16NPX-0626-SM-7KULB
50_vs_50_1	Muscle	GTEX-1M4P7-0126-SM-DKPQF
50_vs_50_1	Muscle	GTEX-1B97I-2026-SM-7DHN2
50_vs_50_1	Muscle	GTEX-17F98-1626-SM-7938R
50_vs_50_1	Muscle	GTEX-1K9T9-0326-SM-EWRNQ
50_vs_50_1	Muscle	GTEX-1PIGE-0226-SM-E76OT
50_vs_50_1	Muscle	GTEX-14JG6-2126-SM-6EU2F
50_vs_50_1	Muscle	GTEX-1GN1W-0726-SM-9KNTV
50_vs_50_1	Muscle	GTEX-SNOS-1526-SM-32PLW
50_vs_50_1	Muscle	GTEX-1KD5A-0726-SM-DIPEO
50_vs_50_1	Muscle	GTEX-1J1R8-2326-SM-CKZPS
50_vs_50_1	Muscle	GTEX-1AX9J-0126-SM-73KY2
50_vs_50_1	Muscle	GTEX-1HSMQ-1326-SM-ADEHS
50_vs_50_1	Muscle	GTEX-1KANC-1626-SM-E6CIA
50_vs_50_1	Muscle	GTEX-1PIEJ-0326-SM-EVYB5
50_vs_50_1	Muscle	GTEX-14PII-0626-SM-69LPY
50_vs_50_1	Muscle	GTEX-1J8QM-2226-SM-CYPSK
50_vs_50_1	Muscle	GTEX-1B932-0526-SM-73KU7
50_vs_50_1	Muscle	GTEX-WEY5-2026-SM-CYPRC
50_vs_50_1	Muscle	GTEX-1IDJF-0326-SM-ADEIG
50_vs_50_1	Muscle	GTEX-1HC8U-2626-SM-CNPPH
50_vs_50_1	Muscle	GTEX-1RAZA-0526-SM-E76R2
50_vs_50_1	Muscle	GTEX-1N2EF-0526-SM-E76OK
50_vs_50_1	Muscle	GTEX-1FIGZ-1726-SM-9MQKS
50_vs_50_1	Muscle	GTEX-15G1A-2026-SM-7KUFG
50_vs_50_1	Muscle	GTEX-1HFI7-1926-SM-A96TQ
50_vs_50_1	Muscle	GTEX-1QW4Y-1726-SM-EWRN1
50_vs_50_1	Muscle	GTEX-1C6VQ-0326-SM-7DHMS
50_vs_50_1	Muscle	GTEX-14E6E-2026-SM-664N5
50_vs_50_1	Muscle	GTEX-1AX8Z-5004-SM-ARZLD
50_vs_50_1	Muscle	GTEX-1LB8K-0126-SM-EVYCN
50_vs_50_1	Muscle	GTEX-14LLW-0526-SM-62LFB
50_vs_50_1	Muscle	GTEX-16MT8-0326-SM-6PAM5
50_vs_50_1	Muscle	GTEX-1RAZR-0326-SM-EWRNM
50_vs_50_1	Muscle	GTEX-1LVAM-0326-SM-DIPFL
50_vs_50_1	Muscle	GTEX-1LSNL-0126-SM-EWRNR
50_vs_50_1	Muscle	GTEX-1JMQL-0126-SM-CY8HN
50_vs_50_1	Muscle	GTEX-1IGQW-0526-SM-CKZO3
50_vs_50_1	Muscle	GTEX-16NPV-2426-SM-6M482
50_vs_50_1	Muscle	GTEX-1MUQO-0226-SM-E9TJL
50_vs_50_1	Muscle	GTEX-1L5NE-2226-SM-CXZKS
50_vs_50_1	Muscle	GTEX-1GZ4H-1626-SM-7PC3F
50_vs_50_1	Muscle	GTEX-1H3VY-0326-SM-9WYU6
50_vs_50_1	Muscle	GTEX-1LNCM-1226-SM-E9U5C
50_vs_50_1	Muscle	GTEX-18A6Q-0326-SM-718AT
50_vs_50_1	Muscle	GTEX-1IOXB-0326-SM-CL55M
50_vs_50_1	Muscle	GTEX-12WSF-0926-SM-6PALU
50_vs_50_1	Muscle	GTEX-1JN76-0326-SM-ARZNJ
50_vs_50_1	Muscle	GTEX-1HSMP-0326-SM-A9SMC
50_vs_50_2	Muscle	GTEX-ZYW4-0526-SM-5GZZ5
50_vs_50_2	Muscle	GTEX-Y5V6-2626-SM-5IFIX
50_vs_50_2	Muscle	GTEX-ZV7C-2426-SM-5NQ7Q
50_vs_50_2	Muscle	GTEX-XBEW-1026-SM-4QARV
50_vs_50_2	Muscle	GTEX-XPT6-2026-SM-4B64V
50_vs_50_2	Muscle	GTEX-YEC4-2226-SM-5IFJT
50_vs_50_2	Muscle	GTEX-14ICL-1926-SM-5RQIZ
50_vs_50_2	Muscle	GTEX-1399U-2526-SM-5L3DL
50_vs_50_2	Muscle	GTEX-QEG4-0626-SM-2S1OY
50_vs_50_2	Muscle	GTEX-11UD1-0326-SM-5EQKX
50_vs_50_2	Muscle	GTEX-11DXX-2726-SM-5PNXO
50_vs_50_2	Muscle	GTEX-12696-2826-SM-5FQTY
50_vs_50_2	Muscle	GTEX-14753-0526-SM-5QGPR
50_vs_50_2	Muscle	GTEX-Y3I4-2326-SM-4TT81
50_vs_50_2	Muscle	GTEX-11H98-0326-SM-5HL4S
50_vs_50_2	Muscle	GTEX-145MI-0326-SM-5Q5EV
50_vs_50_2	Muscle	GTEX-1399R-2526-SM-5IFG2
50_vs_50_2	Muscle	GTEX-139TU-0526-SM-5J2M8
50_vs_50_2	Muscle	GTEX-ZVZP-2526-SM-57WBR
50_vs_50_2	Muscle	GTEX-ZVTK-0626-SM-5GU6Y
50_vs_50_2	Muscle	GTEX-14AS3-2126-SM-5S2MK
50_vs_50_2	Muscle	GTEX-PWCY-2026-SM-5SI8R
50_vs_50_2	Muscle	GTEX-13PLJ-0326-SM-5L3I7
50_vs_50_2	Muscle	GTEX-13SLW-0326-SM-5RQK5
50_vs_50_2	Muscle	GTEX-ZTPG-0126-SM-5O9AL
50_vs_50_2	Muscle	GTEX-XOT4-0526-SM-4B66O
50_vs_50_2	Muscle	GTEX-139T4-0326-SM-5K7XN
50_vs_50_2	Muscle	GTEX-11WQC-2626-SM-5CVLF
50_vs_50_2	Muscle	GTEX-ZEX8-2526-SM-DO92M
50_vs_50_2	Muscle	GTEX-P4QS-1626-SM-2S1NH
50_vs_50_2	Muscle	GTEX-11EQ8-0526-SM-5N9BC
50_vs_50_2	Muscle	GTEX-OIZG-1326-SM-2HMIQ
50_vs_50_2	Muscle	GTEX-146FQ-0326-SM-5NQAX
50_vs_50_2	Muscle	GTEX-ZWKS-0326-SM-5NQ7G
50_vs_50_2	Muscle	GTEX-13NYS-0326-SM-5MR4L
50_vs_50_2	Muscle	GTEX-Y5LM-2126-SM-4VDSY
50_vs_50_2	Muscle	GTEX-14A5H-0326-SM-5RQIB
50_vs_50_2	Muscle	GTEX-ZDYS-1726-SM-5HL4Y
50_vs_50_2	Muscle	GTEX-ZE9C-2326-SM-5J1NT
50_vs_50_2	Muscle	GTEX-11UD2-0326-SM-5EQLE
50_vs_50_2	Muscle	GTEX-P4PQ-1626-SM-2HMKK
50_vs_50_2	Muscle	GTEX-146FH-0526-SM-5QGQ3
50_vs_50_2	Muscle	GTEX-1314G-1726-SM-5LZUX
50_vs_50_2	Muscle	GTEX-QDVJ-1926-SM-2S1PJ
50_vs_50_2	Muscle	GTEX-XV7Q-2926-SM-4BRUL
50_vs_50_2	Muscle	GTEX-ZF2S-2126-SM-4WWAY
50_vs_50_2	Muscle	GTEX-111CU-2026-SM-5GZZC
50_vs_50_2	Muscle	GTEX-13NZA-0526-SM-5L3D7
50_vs_50_2	Muscle	GTEX-13O3P-0626-SM-5L3D5
50_vs_50_2	Muscle	GTEX-132AR-1026-SM-5PNVL
50_vs_50_3	Muscle	GTEX-WRHU-0826-SM-3MJFN
50_vs_50_3	Muscle	GTEX-1R9PM-2226-SM-E8VOC
50_vs_50_3	Muscle	GTEX-V955-2426-SM-3GAEF
50_vs_50_3	Muscle	GTEX-VJWN-0426-SM-3GIJI
50_vs_50_3	Muscle	GTEX-15UF6-1026-SM-7KUF7
50_vs_50_3	Muscle	GTEX-PX3G-1626-SM-2S1PT
50_vs_50_3	Muscle	GTEX-1HSGN-0326-SM-ACKXQ
50_vs_50_3	Muscle	GTEX-17EUY-0626-SM-793BE
50_vs_50_3	Muscle	GTEX-1N2DW-0426-SM-E9TK4
50_vs_50_3	Muscle	GTEX-1JMQI-2126-SM-CM2SC
50_vs_50_3	Muscle	GTEX-1O9I2-0526-SM-EYYXI
50_vs_50_3	Muscle	GTEX-1LG7Z-2126-SM-CXKYU
50_vs_50_3	Muscle	GTEX-1212Z-2626-SM-5YY8P
50_vs_50_3	Muscle	GTEX-13OVI-1726-SM-5L3DW
50_vs_50_3	Muscle	GTEX-14E1K-2326-SM-664MP
50_vs_50_3	Muscle	GTEX-QEL4-0626-SM-3GIJM
50_vs_50_3	Muscle	GTEX-11LCK-1226-SM-5Q5AM
50_vs_50_3	Muscle	GTEX-UJHI-1726-SM-3DB9B
50_vs_50_3	Muscle	GTEX-VJYA-1926-SM-3GIJJ
50_vs_50_3	Muscle	GTEX-ZLV1-2126-SM-4WWD2
50_vs_50_3	Muscle	GTEX-WK11-2526-SM-3NM9Y
50_vs_50_3	Muscle	GTEX-11NSD-2026-SM-5HL5U
50_vs_50_3	Muscle	GTEX-TML8-1826-SM-32QOR
50_vs_50_3	Muscle	GTEX-1I1GS-0326-SM-ARL7X
50_vs_50_3	Muscle	GTEX-ZYT6-1626-SM-5E45R
50_vs_50_3	Muscle	GTEX-1F7RK-0326-SM-7RHH7
50_vs_50_3	Muscle	GTEX-145MN-2426-SM-5NQA5
50_vs_50_3	Muscle	GTEX-PWN1-1626-SM-2S1OL
50_vs_50_3	Muscle	GTEX-POYW-0526-SM-2XCEY
50_vs_50_3	Muscle	GTEX-18A67-0326-SM-7LG5X
50_vs_50_3	Muscle	GTEX-1J8Q3-1426-SM-CKZPU
50_vs_50_3	Muscle	GTEX-1I1GU-2126-SM-CGQF9
50_vs_50_3	Muscle	GTEX-1CB4F-0326-SM-9MQKD
50_vs_50_3	Muscle	GTEX-15DZA-2026-SM-6PANE
50_vs_50_3	Muscle	GTEX-18QFQ-0326-SM-731C3
50_vs_50_3	Muscle	GTEX-PLZ6-1526-SM-2S1OC
50_vs_50_3	Muscle	GTEX-13QJ3-0726-SM-5SI68
50_vs_50_3	Muscle	GTEX-15F5U-1826-SM-6LLJF
50_vs_50_3	Muscle	GTEX-1CB4J-1226-SM-7P8P3
50_vs_50_3	Muscle	GTEX-V1D1-2426-SM-3GAER
50_vs_50_3	Muscle	GTEX-1CAMQ-0326-SM-7MXUI
50_vs_50_3	Muscle	GTEX-SJXC-0526-SM-2XCFG
50_vs_50_3	Muscle	GTEX-U4B1-1626-SM-3DB8N
50_vs_50_3	Muscle	GTEX-18D9U-0626-SM-7LTA4
50_vs_50_3	Muscle	GTEX-WYJK-1726-SM-3NM9U
50_vs_50_3	Muscle	GTEX-OIZI-0626-SM-2XCEH
50_vs_50_3	Muscle	GTEX-145LT-1626-SM-5O992
50_vs_50_3	Muscle	GTEX-1IDJC-2026-SM-ADEIK
50_vs_50_3	Muscle	GTEX-WYVS-2326-SM-3NMAI
50_vs_50_3	Muscle	GTEX-QV31-1426-SM-2S1QD

## Sheet: README
Supplementary Data 3: Selected samples for performance comparisons on simulated GTEx data
Selected samples for the different performance comparisons done with simulated data from GTEx. Each row corresponds to an experiment belonging to a specific comparison between two groups. Column "comparison" indicates which comparison, "group" indicates which of the two groups the experiment belongs to, and "experiment" is the GTEx sample identifier from whose publicly available gene expression q…
