# Supplementary material for: RNA splicing analysis using heterogeneous and large RNA-seq datasets
Source: Nat Commun. 2023 Mar 3;14:1230. doi: 10.1038/s41467-023-36585-y (PMC9984406; doi:10.1038/s41467-023-36585-y)
Supplement: Supplementary file 7 — Supplementary Data 4 [file 41467_2023_36585_MOESM7_ESM.xlsx]

## Sheet: Supplementary Data 4
Method	Version	subcommand/Script	Options	Additional notes
Leafcutter	(git hash) 2440827	leafcutter_cluster.py	-m 50 -l 500000
		leafcutter_ds.R	-p 16 --min_samples_per_intron 5 --min_samples_per_group 3 --min_coverage 20
rMATS	v4.1.0		-t paired --readLength 150 --cstat 0.2 --libType fr-unstranded --nthread 16 --tstat 16 --variable-read-length
SUPPA	v2.3	multipleFieldSelection.py	-k 1 -f 4
		generateEvent	-e SE SS MX RI FL
		diffSplice	-m empirical OR -m classical	empirical when group_size < 10, classical when group_size >= 10
Whippet	v1.0	whippet-index.jl	(default)
		whippet-quant.jl	-x index.hg38.fa.gz.jls
		whippet-delta.jl	(default)
MAJIQ	v2.3	majiq build	-c settings.ini -j 16	settings.ini defined so that each input sample is defined in its own build group
		majiq deltapsi	(default)
		majiq heterogen	(default)
		voila tsv	(default)

## Sheet: README
Supplementary Data 4: Tool parameters for performance evaluations
The tools, versions, and additional parameters used for the performance evaluations.
During the writing of this manuscript, SUPPA and Whippet did not have multithreading arguments. This table contains the optional and mandatory arguments that can change the ways a tool is executed. Input/output filenames were excluded for space/they change depending on which comparison was being performed.
The complete set of command-line arguments and commands can be found on the paper scripts repository.
