# Supplementary material for: RNA splicing analysis using heterogeneous and large RNA-seq datasets
Source: Nat Commun. 2023 Mar 3;14:1230. doi: 10.1038/s41467-023-36585-y (PMC9984406; doi:10.1038/s41467-023-36585-y)
Supplement: Supplementary file 8 — Supplementary Data 5 [file 41467_2023_36585_MOESM8_ESM.xlsx]

## Sheet: Supplementary Data 5
#3_vs_3
Tools	NUM_EVENTS	TOTAL_CHG	TOTAL_NO_CHG	TP	TN	FP	FN	Sensitivity	Specificity	FDR	FNR	FSCORE	MCC
tnom Score	35263.000(0.000)	2292.000(81.000)	7081.000(7.000)	1564.500(64.500)	6033.500(11.500)	8.500(2.500)	85.500(1.500)	0.948(0.003)	0.999(0.000)	0.005(0.001)	0.052(0.003)	0.971(0.001)	0.964(0.001)
ttest	35263.000(0.000)	2265.333(76.133)	6865.000(305.524)	957.667(57.005)	6339.333(238.732)	3.667(0.471)	84.000(7.789)	0.919(0.004)	0.999(0.000)	0.004(0.000)	0.081(0.004)	0.956(0.002)	0.950(0.003)
majiq	35263.000(0.000)	2265.333(76.133)	6865.000(305.524)	994.333(51.771)	6552.000(256.953)	2.333(0.943)	97.667(7.409)	0.911(0.003)	1.000(0.000)	0.002(0.001)	0.089(0.003)	0.952(0.001)	0.946(0.001)
rmats	35263.000(0.000)	3037.667(51.771)	8186.000(164.592)	513.333(5.558)	5306.333(197.547)	190.000(6.976)	631.667(38.404)	0.449(0.014)	0.965(0.002)	0.270(0.007)	0.551(0.014)	0.556(0.013)	0.508(0.014)
leafcutter	35263.000(0.000)	1386.667(56.388)	5722.667(284.542)	905.667(33.190)	3227.333(249.118)	6.667(0.471)	38.000(3.742)	0.960(0.002)	0.998(0.000)	0.007(0.000)	0.040(0.002)	0.976(0.001)	0.969(0.001)
whippet	35263.000(0.000)	480.667(30.620)	10506.333(224.256)	167.000(20.849)	8839.000(355.201)	48.333(5.793)	164.333(3.399)	0.502(0.026)	0.995(0.001)	0.225(0.016)	0.498(0.026)	0.609(0.021)	0.613(0.019)
whippet_complex	35263.000(0.000)	913.667(69.581)	10478.333(213.668)	407.667(40.746)	8960.333(343.744)	202.667(9.978)	212.000(13.928)	0.657(0.010)	0.978(0.001)	0.333(0.011)	0.343(0.010)	0.662(0.010)	0.639(0.009)
suppa	35263.000(0.000)	7583.667(89.257)	5437.667(116.774)	1426.000(52.237)	5106.667(79.084)	392.333(23.171)	3393.333(71.131)	0.296(0.012)	0.929(0.003)	0.216(0.013)	0.704(0.012)	0.430(0.014)	0.294(0.013)
#5_vs_5
Tools	NUM_EVENTS	TOTAL_CHG	TOTAL_NO_CHG	TP	TN	FP	FN	Sensitivity	Specificity	FDR	FNR	FSCORE	MCC
tnom	35263.000(0.000)	2337.667(175.091)	7110.000(253.592)	1299.333(132.929)	6392.667(190.055)	4.333(1.247)	78.000(2.160)	0.943(0.004)	0.999(0.000)	0.003(0.001)	0.057(0.004)	0.969(0.002)	0.963(0.002)
infoscore	35263.000(0.000)	2337.667(175.091)	7110.000(253.592)	1332.333(130.213)	6369.333(191.896)	4.333(1.247)	77.667(2.055)	0.945(0.004)	0.999(0.000)	0.003(0.001)	0.055(0.004)	0.970(0.002)	0.964(0.002)
wilcoxon	35263.000(0.000)	2337.667(175.091)	7110.000(253.592)	1462.667(141.745)	6244.333(202.604)	5.000(1.414)	76.000(1.633)	0.950(0.003)	0.999(0.000)	0.003(0.001)	0.050(0.003)	0.973(0.002)	0.967(0.002)
ttest	35263.000(0.000)	2337.667(175.091)	7110.000(253.592)	1530.333(136.875)	6223.333(198.058)	5.000(0.816)	76.667(1.886)	0.952(0.003)	0.999(0.000)	0.003(0.001)	0.048(0.003)	0.974(0.002)	0.968(0.002)
majiq	35263.000(0.000)	2337.667(175.091)	7110.000(253.592)	1188.333(94.634)	6707.000(156.028)	2.667(0.943)	88.000(6.481)	0.931(0.004)	1.000(0.000)	0.002(0.001)	0.069(0.004)	0.963(0.003)	0.957(0.003)
rmats	35263.000(0.000)	3123.667(72.306)	8730.000(141.876)	493.667(37.187)	5865.333(155.575)	191.000(19.026)	697.333(24.931)	0.414(0.015)	0.968(0.004)	0.279(0.007)	0.586(0.015)	0.526(0.010)	0.485(0.003)
leafcutter	35263.000(0.000)	1739.333(139.839)	6713.333(225.106)	1177.667(97.640)	3758.000(165.562)	10.000(1.633)	33.667(3.091)	0.972(0.004)	0.997(0.000)	0.008(0.001)	0.028(0.004)	0.982(0.002)	0.976(0.002)
whippet	35263.000(0.000)	508.000(18.385)	10680.000(187.133)	165.000(2.160)	8973.000(224.183)	41.667(4.784)	177.333(20.434)	0.484(0.026)	0.995(0.001)	0.201(0.020)	0.516(0.026)	0.602(0.020)	0.611(0.019)
whippet_complex	35263.000(0.000)	963.333(52.639)	10715.667(202.978)	432.667(21.013)	9180.000(246.183)	186.667(17.442)	220.333(26.550)	0.664(0.018)	0.980(0.002)	0.301(0.019)	0.336(0.018)	0.681(0.015)	0.659(0.017)
suppa	35263.000(0.000)	6939.333(146.648)	5734.000(131.494)	1359.667(95.709)	5223.000(115.421)	333.000(39.421)	3166.667(19.137)	0.300(0.014)	0.940(0.008)	0.196(0.010)	0.700(0.014)	0.437(0.014)	0.320(0.004)
#7_vs_7
Tools	NUM_EVENTS	TOTAL_CHG	TOTAL_NO_CHG	TP	TN	FP	FN	Sensitivity	Specificity	FDR	FNR	FSCORE	MCC
tnom	35263.000(0.000)	2136.333(275.350)	7191.333(213.544)	1418.000(176.235)	6341.333(155.421)	4.667(0.471)	65.000(13.367)	0.957(0.004)	0.999(0.000)	0.003(0.000)	0.043(0.004)	0.976(0.002)	0.971(0.003)
infoscore	35263.000(0.000)	2136.333(275.350)	7191.333(213.544)	1516.667(188.164)	6239.000(168.240)	5.333(0.943)	64.000(12.570)	0.960(0.004)	0.999(0.000)	0.003(0.000)	0.040(0.004)	0.978(0.002)	0.973(0.003)
wilcoxon	35263.000(0.000)	2136.333(275.350)	7191.333(213.544)	1570.333(196.561)	6172.333(182.695)	4.667(0.471)	61.667(13.597)	0.963(0.004)	0.999(0.000)	0.003(0.000)	0.037(0.004)	0.980(0.002)	0.974(0.003)
ttest	35263.000(0.000)	2136.333(275.350)	7191.333(213.544)	1583.000(198.214)	6207.667(167.901)	4.667(0.471)	63.000(12.570)	0.962(0.003)	0.999(0.000)	0.003(0.000)	0.038(0.003)	0.979(0.002)	0.974(0.003)
majiq	35263.000(0.000)	2136.333(275.350)	7191.333(213.544)	1151.000(164.957)	6751.000(133.044)	1.333(0.471)	77.000(11.045)	0.937(0.001)	1.000(0.000)	0.001(0.000)	0.063(0.001)	0.967(0.000)	0.962(0.001)
rmats	35263.000(0.000)	3034.333(121.162)	9217.333(162.219)	460.000(44.639)	6268.667(152.762)	176.000(7.071)	708.000(44.639)	0.393(0.016)	0.973(0.002)	0.278(0.014)	0.607(0.016)	0.509(0.015)	0.477(0.011)
leafcutter	35263.000(0.000)	1746.000(202.787)	7178.333(121.695)	1154.667(142.906)	4140.333(160.078)	10.000(2.828)	40.000(3.559)	0.966(0.004)	0.998(0.001)	0.009(0.002)	0.034(0.004)	0.979(0.003)	0.973(0.004)
whippet	35263.000(0.000)	450.000(48.792)	10626.667(65.652)	145.333(13.719)	9010.667(44.575)	32.000(5.715)	149.000(23.338)	0.496(0.017)	0.996(0.001)	0.181(0.028)	0.504(0.017)	0.617(0.014)	0.629(0.015)
whippet_complex	35263.000(0.000)	860.333(92.723)	10731.000(87.377)	381.000(28.994)	9275.667(63.047)	159.000(16.330)	190.333(32.887)	0.669(0.024)	0.983(0.002)	0.294(0.010)	0.331(0.024)	0.687(0.016)	0.669(0.018)
suppa	35263.000(0.000)	6420.667(160.853)	5991.000(208.539)	1231.667(122.704)	5380.667(189.445)	280.000(15.769)	3073.667(51.266)	0.285(0.019)	0.950(0.004)	0.186(0.009)	0.715(0.019)	0.422(0.022)	0.326(0.011)
#10_vs_10
Tools	NUM_EVENTS	TOTAL_CHG	TOTAL_NO_CHG	TP	TN	FP	FN	Sensitivity	Specificity	FDR	FNR	FSCORE	MCC
tnom	35263.000(0.000)	2239.000(62.455)	7070.333(152.600)	1665.333(42.898)	6095.000(113.264)	5.000(1.633)	66.000(4.320)	0.962(0.002)	0.999(0.000)	0.003(0.001)	0.038(0.002)	0.979(0.001)	0.974(0.002)
infoscore	35263.000(0.000)	2239.000(62.455)	7070.333(152.600)	1717.667(48.348)	6011.333(124.076)	5.000(1.633)	63.000(6.481)	0.965(0.003)	0.999(0.000)	0.003(0.001)	0.035(0.003)	0.981(0.002)	0.975(0.002)
wilcoxon	35263.000(0.000)	2239.000(62.455)	7070.333(152.600)	1750.000(52.198)	5971.667(130.908)	5.333(1.247)	63.667(5.437)	0.965(0.002)	0.999(0.000)	0.003(0.001)	0.035(0.002)	0.981(0.001)	0.975(0.002)
ttest	35263.000(0.000)	2239.000(62.455)	7070.333(152.600)	1756.667(49.889)	6024.000(136.047)	6.000(0.816)	65.333(5.437)	0.964(0.002)	0.999(0.000)	0.003(0.000)	0.036(0.002)	0.980(0.001)	0.974(0.002)
majiq	35263.000(0.000)	2239.000(62.455)	7070.333(152.600)	1249.333(20.418)	6647.667(106.026)	3.333(0.471)	74.000(8.042)	0.944(0.005)	0.999(0.000)	0.003(0.000)	0.056(0.005)	0.970(0.002)	0.965(0.003)
rmats	35263.000(0.000)	3077.333(37.818)	9336.667(43.338)	439.667(19.431)	6447.000(62.759)	184.667(5.437)	743.000(27.905)	0.372(0.016)	0.972(0.001)	0.296(0.008)	0.628(0.016)	0.486(0.015)	0.454(0.012)
leafcutter	35263.000(0.000)	1859.000(62.487)	7363.000(172.690)	1223.667(21.297)	4160.667(99.131)	11.333(1.247)	34.000(2.944)	0.973(0.003)	0.997(0.000)	0.009(0.001)	0.027(0.003)	0.982(0.001)	0.976(0.001)
whippet	35263.000(0.000)	427.667(9.978)	10326.000(204.587)	124.667(1.700)	8727.000(149.695)	21.667(1.700)	147.000(6.976)	0.459(0.014)	0.998(0.000)	0.148(0.011)	0.541(0.014)	0.597(0.013)	0.618(0.012)
whippet_complex	35263.000(0.000)	820.333(12.365)	10456.333(192.839)	344.667(8.957)	9051.667(162.522)	129.000(9.899)	193.667(4.110)	0.640(0.010)	0.986(0.001)	0.272(0.015)	0.360(0.010)	0.681(0.007)	0.665(0.008)
suppa	35263.000(0.000)	5852.667(195.032)	5961.667(41.612)	1920.667(103.551)	4533.000(131.426)	432.333(50.605)	2515.333(112.583)	0.433(0.011)	0.913(0.011)	0.183(0.012)	0.567(0.011)	0.566(0.010)	0.399(0.018)
#15_vs_15
Tools	NUM_EVENTS	TOTAL_CHG	TOTAL_NO_CHG	TP	TN	FP	FN	Sensitivity	Specificity	FDR	FNR	FSCORE	MCC
tnom	35263.000(0.000)	2076.333(34.932)	7225.000(51.562)	1653.667(35.311)	6107.000(68.005)	6.667(0.943)	52.667(5.437)	0.969(0.003)	0.999(0.000)	0.004(0.000)	0.031(0.003)	0.982(0.002)	0.978(0.002)
infoscore	35263.000(0.000)	2076.333(34.932)	7225.000(51.562)	1667.333(33.529)	6032.000(67.941)	7.000(1.414)	52.000(6.683)	0.970(0.004)	0.999(0.000)	0.004(0.001)	0.030(0.004)	0.983(0.002)	0.978(0.003)
wilcoxon	35263.000(0.000)	2076.333(34.932)	7225.000(51.562)	1679.333(31.372)	6003.333(65.997)	7.333(1.247)	49.333(3.859)	0.971(0.002)	0.999(0.000)	0.004(0.001)	0.029(0.002)	0.983(0.001)	0.979(0.002)
ttest	35263.000(0.000)	2076.333(34.932)	7225.000(51.562)	1679.333(34.033)	6056.667(48.582)	7.333(1.247)	51.333(5.185)	0.970(0.003)	0.999(0.000)	0.004(0.001)	0.030(0.003)	0.983(0.002)	0.978(0.002)
majiq	35263.000(0.000)	2076.333(34.932)	7225.000(51.562)	1228.000(35.814)	6736.667(67.864)	2.667(1.247)	63.000(1.414)	0.951(0.002)	1.000(0.000)	0.002(0.001)	0.049(0.002)	0.974(0.001)	0.969(0.001)
rmats	35263.000(0.000)	2914.000(97.666)	9900.333(113.761)	425.333(11.898)	6963.667(89.986)	182.000(10.708)	710.333(8.340)	0.374(0.004)	0.975(0.002)	0.299(0.008)	0.626(0.004)	0.488(0.003)	0.461(0.004)
leafcutter	35263.000(0.000)	1880.667(56.665)	7963.000(54.870)	1253.667(20.072)	4403.333(65.434)	11.333(2.625)	32.667(2.055)	0.975(0.002)	0.997(0.001)	0.009(0.002)	0.025(0.002)	0.983(0.000)	0.978(0.000)
whippet	35263.000(0.000)	379.333(22.216)	10467.667(44.342)	125.667(5.907)	8865.333(62.452)	22.000(0.816)	123.000(6.164)	0.505(0.007)	0.998(0.000)	0.149(0.003)	0.495(0.007)	0.634(0.006)	0.649(0.006)
whippet_complex	35263.000(0.000)	769.333(43.277)	10661.333(48.507)	339.667(30.641)	9225.000(69.761)	124.333(15.628)	160.000(6.532)	0.679(0.011)	0.987(0.002)	0.268(0.020)	0.321(0.011)	0.705(0.012)	0.690(0.012)
suppa	35263.000(0.000)	5665.333(29.959)	6185.000(55.875)	1938.333(17.211)	4540.000(50.616)	443.000(2.828)	2399.667(50.162)	0.447(0.005)	0.911(0.000)	0.186(0.000)	0.553(0.005)	0.577(0.004)	0.409(0.004)
#30_vs_30
Tools	NUM_EVENTS	TOTAL_CHG	TOTAL_NO_CHG	TP	TN	FP	FN	Sensitivity	Specificity	FDR	FNR	FSCORE	MCC
tnom	35263.000(0.000)	1911.000(102.150)	7287.333(131.256)	1578.333(89.018)	5820.333(143.632)	5.667(0.943)	40.000(0.816)	0.975(0.001)	0.999(0.000)	0.004(0.001)	0.025(0.001)	0.986(0.001)	0.982(0.001)
infoscore	35263.000(0.000)	1911.000(102.150)	7287.333(131.256)	1580.333(88.202)	5679.000(137.116)	5.333(0.471)	39.667(2.494)	0.975(0.003)	0.999(0.000)	0.003(0.000)	0.025(0.003)	0.986(0.002)	0.982(0.002)
wilcoxon	35263.000(0.000)	1911.000(102.150)	7287.333(131.256)	1581.333(88.598)	5772.000(138.538)	5.667(0.943)	38.333(0.943)	0.976(0.002)	0.999(0.000)	0.004(0.001)	0.024(0.002)	0.986(0.001)	0.982(0.001)
ttest	35263.000(0.000)	1911.000(102.150)	7287.333(131.256)	1582.000(89.009)	5760.000(118.155)	5.667(0.943)	38.667(2.494)	0.976(0.002)	0.999(0.000)	0.004(0.001)	0.024(0.002)	0.986(0.001)	0.982(0.001)
majiq	35263.000(0.000)	1911.000(102.150)	7287.333(131.256)	1220.000(76.437)	6693.333(113.658)	4.000(0.000)	61.000(2.449)	0.952(0.003)	0.999(0.000)	0.003(0.000)	0.048(0.003)	0.974(0.002)	0.969(0.002)
rmats	35263.000(0.000)	2777.667(93.575)	10459.000(123.015)	420.667(27.861)	7462.333(129.157)	205.333(8.260)	679.667(18.373)	0.382(0.015)	0.973(0.001)	0.328(0.009)	0.618(0.015)	0.487(0.014)	0.457(0.010)
leafcutter	35263.000(0.000)	1861.667(79.851)	8565.333(132.550)	1257.667(67.933)	4303.000(158.823)	12.667(2.625)	33.000(3.559)	0.974(0.003)	0.997(0.001)	0.010(0.002)	0.026(0.003)	0.982(0.001)	0.977(0.002)
whippet	35263.000(0.000)	351.000(24.055)	10277.000(76.385)	110.667(7.760)	8673.000(76.712)	13.667(3.091)	107.000(9.201)	0.509(0.011)	0.998(0.000)	0.110(0.023)	0.491(0.011)	0.647(0.014)	0.667(0.016)
whippet_complex	35263.000(0.000)	702.000(50.279)	10552.000(86.960)	305.000(21.772)	9107.333(83.747)	102.667(7.930)	146.333(11.324)	0.676(0.002)	0.989(0.001)	0.252(0.002)	0.324(0.002)	0.710(0.002)	0.698(0.003)
suppa	35263.000(0.000)	5076.333(156.491)	6257.333(103.387)	1798.000(111.412)	4428.000(140.551)	358.000(36.670)	2011.000(58.486)	0.472(0.014)	0.925(0.009)	0.166(0.007)	0.528(0.014)	0.603(0.011)	0.455(0.008)
#50_vs_50
Tools	NUM_EVENTS	TOTAL_CHG	TOTAL_NO_CHG	TP	TN	FP	FN	Sensitivity	Specificity	FDR	FNR	FSCORE	MCC
tnom	35263.000(0.000)	1972.667(95.949)	7248.000(71.866)	1655.667(69.830)	5344.667(45.639)	4.667(0.471)	31.333(2.494)	0.981(0.001)	0.999(0.000)	0.003(0.000)	0.019(0.001)	0.989(0.001)	0.986(0.001)
infoscore	35263.000(0.000)	1972.667(95.949)	7248.000(71.866)	1656.333(70.244)	5156.000(46.540)	4.667(0.471)	28.667(3.682)	0.983(0.002)	0.999(0.000)	0.003(0.000)	0.017(0.002)	0.990(0.001)	0.987(0.001)
wilcoxon	35263.000(0.000)	1972.667(95.949)	7248.000(71.866)	1656.667(69.830)	5391.667(57.046)	4.667(0.471)	28.333(0.943)	0.983(0.000)	0.999(0.000)	0.003(0.000)	0.017(0.000)	0.990(0.000)	0.987(0.000)
ttest	35263.000(0.000)	1972.667(95.949)	7248.000(71.866)	1656.333(69.859)	5293.333(62.697)	4.667(0.471)	27.667(0.943)	0.984(0.001)	0.999(0.000)	0.003(0.000)	0.016(0.001)	0.990(0.001)	0.987(0.001)
majiq	35263.000(0.000)	1972.667(95.949)	7248.000(71.866)	1314.000(65.914)	6618.667(39.685)	3.667(0.943)	51.667(3.859)	0.962(0.002)	0.999(0.000)	0.003(0.001)	0.038(0.002)	0.979(0.001)	0.975(0.001)
rmats	35263.000(0.000)	2713.000(43.367)	10747.667(65.429)	429.000(13.880)	7759.667(60.273)	219.000(12.028)	668.667(15.521)	0.391(0.002)	0.973(0.002)	0.338(0.007)	0.609(0.002)	0.491(0.002)	0.460(0.004)
leafcutter	35263.000(0.000)	2012.667(76.080)	8868.333(85.379)	1350.000(43.367)	3931.333(75.438)	12.333(0.943)	24.000(4.546)	0.982(0.004)	0.997(0.000)	0.009(0.001)	0.018(0.004)	0.987(0.002)	0.982(0.003)
whippet	35263.000(0.000)	357.000(18.184)	10233.667(51.051)	114.333(6.799)	8648.333(35.799)	17.000(2.160)	110.000(5.888)	0.510(0.002)	0.998(0.000)	0.129(0.009)	0.490(0.002)	0.643(0.003)	0.660(0.004)
whippet_complex	35263.000(0.000)	726.667(42.468)	10517.333(46.657)	316.000(22.450)	9105.333(31.595)	108.667(5.437)	151.000(2.944)	0.676(0.012)	0.988(0.001)	0.256(0.008)	0.324(0.012)	0.708(0.009)	0.695(0.009)
suppa	35263.000(0.000)	4928.667(162.284)	6199.667(51.771)	1862.000(98.401)	4170.333(38.939)	317.667(39.203)	1789.333(33.925)	0.510(0.008)	0.929(0.008)	0.145(0.009)	0.490(0.008)	0.638(0.004)	0.493(0.006)

## Sheet: README
Supplementary Data 5: Performance evaluation on synthetic data for dPSI 20% at the gene level
Performance evaluation on synthetic data for dPSI 20% at the gene level. All tools evaluated using the simulated GTEx data on reporting events with dPSI of at least 20%, using sample group sizes between 3 and 50. Events are summarized at the level of genes.
"Events" refer to each specific method's definition of a splicing event (e.g. LeaftCutter's introns cluster, MAJIQ's LSV) while "Genes" agglomerate results at the gene level (see Supp Methods for details)
NOTE:
1. Event types which are unique to a specific method (TS, TE, BS, IR) were not included to allow a direct comparison of the stats listed below.
2. HET rank scores (info, tnom, Mann-Whitney) are missing in 3vs3 evaluations as the best possible p-value for such small groups is > 0.05. Instead, tnom score = 0 (perfect separation of the groups by order) is used.
3. Numbers in parenthesis represent std over 3 repetitions of 3 random samples of groups in the specified size
TOTAL_CHG: Total number of changing events reported by the method
TOTAL_NO_CHG: Total number of changing events reorted by the method
TP: True Positives
TN: True Negatives
FP: False Positives
FN: False Negatives
Sensitivity: TP/Positives
Specificity: TN/(TN+FP)
FDR: False Discovery Rate, FP/(FP+TP)
FNR: False Negative Rate, FN/(FN+TP)
FSCORE: 2TP/(2TP+FP+FN)
MCC: Matthewes correlation coefficient [(TP*TN)-(FP*FN)]/SQRT[(TP+FP)* (TP+FN)*(TN+FP)*(TN+FN)]
