# Supplementary material for: RNA splicing analysis using heterogeneous and large RNA-seq datasets
Source: Nat Commun. 2023 Mar 3;14:1230. doi: 10.1038/s41467-023-36585-y (PMC9984406; doi:10.1038/s41467-023-36585-y)
Supplement: Supplementary file 10 — Supplementary Data 7 [file 41467_2023_36585_MOESM10_ESM.xlsx]

## Sheet: Supplementary Data 7
#3_vs_3
Tools	NUM_EVENTS	TOTAL_CHG	TOTAL_NO_CHG	TP	TN	FP	FN	Sensitivity	Specificity	FDR	FNR	FSCORE	MCC
tnom_score	41469.667(1803.917)	4140.000(104.061)	24949.000(1129.957)	2720.000(88.057)	21471.000(999.387)	8.667(1.700)	102.667(9.672)	0.964(0.003)	1.000(0.000)	0.003(0.001)	0.036(0.003)	0.980(0.002)	0.978(0.002)
ttest	41469.667(1803.917)	4140.000(104.061)	24949.000(1129.957)	1567.000(124.956)	22064.333(1059.567)	3.667(0.471)	107.333(10.339)	0.936(0.002)	1.000(0.000)	0.002(0.000)	0.064(0.002)	0.966(0.001)	0.964(0.001)
majiq	41469.667(1803.917)	4140.000(104.061)	24949.000(1129.957)	1712.333(87.210)	23858.333(1050.556)	2.333(0.943)	129.000(12.247)	0.930(0.003)	1.000(0.000)	0.001(0.001)	0.070(0.003)	0.963(0.002)	0.961(0.002)
rmats	39283.667(796.074)	4960.667(136.236)	20147.333(681.219)	867.667(43.146)	13070.000(605.601)	216.667(9.177)	788.000(61.909)	0.525(0.013)	0.984(0.001)	0.200(0.001)	0.475(0.013)	0.634(0.009)	0.615(0.010)
leafcutter	15578.667(1052.100)	1729.000(60.811)	7927.333(645.098)	1093.667(37.985)	5266.333(467.796)	6.667(0.471)	47.667(3.859)	0.958(0.002)	0.999(0.000)	0.006(0.000)	0.042(0.002)	0.976(0.001)	0.971(0.001)
whippet	78806.000(2343.878)	1060.333(58.088)	61413.333(2670.723)	219.333(29.533)	53221.000(2994.699)	54.667(6.018)	498.000(22.376)	0.305(0.027)	0.999(0.000)	0.200(0.005)	0.695(0.027)	0.441(0.028)	0.490(0.023)
whippet_complex	95260.333(3312.537)	1854.667(149.042)	73430.667(3427.530)	693.000(72.014)	61742.667(3590.029)	251.333(12.499)	573.667(30.772)	0.546(0.013)	0.996(0.000)	0.267(0.011)	0.454(0.013)	0.626(0.012)	0.626(0.012)
suppa	81801.000(3247.966)	27023.333(1298.254)	35091.000(1312.523)	5304.000(235.546)	27713.000(921.192)	653.000(67.740)	9416.000(434.351)	0.360(0.009)	0.977(0.002)	0.109(0.006)	0.640(0.009)	0.513(0.009)	0.464(0.007)
#5_vs_5
Tools	NUM_EVENTS	TOTAL_CHG	TOTAL_NO_CHG	TP	TN	FP	FN	Sensitivity	Specificity	FDR	FNR	FSCORE	MCC
tnom	43273.000(782.714)	4267.667(369.095)	26273.333(639.940)	2264.667(244.241)	23372.667(601.655)	5.000(0.816)	99.667(3.771)	0.958(0.003)	1.000(0.000)	0.002(0.000)	0.042(0.003)	0.977(0.002)	0.975(0.001)
infoscore	43273.000(782.714)	4267.667(369.095)	26273.333(639.940)	2319.667(244.832)	23358.000(601.968)	5.000(0.816)	99.333(4.028)	0.959(0.003)	1.000(0.000)	0.002(0.000)	0.041(0.003)	0.978(0.001)	0.976(0.001)
wilcoxon	43273.000(782.714)	4267.667(369.095)	26273.333(639.940)	2557.333(259.413)	23077.333(610.308)	5.667(0.943)	97.667(3.859)	0.963(0.002)	1.000(0.000)	0.002(0.000)	0.037(0.002)	0.980(0.001)	0.978(0.001)
ttest	43273.000(782.714)	4267.667(369.095)	26273.333(639.940)	2698.333(261.106)	23343.000(607.014)	6.000(0.816)	99.000(3.559)	0.964(0.002)	1.000(0.000)	0.002(0.000)	0.036(0.002)	0.981(0.001)	0.979(0.001)
majiq	43273.000(782.714)	4267.667(369.095)	26273.333(639.940)	2050.667(163.318)	25185.000(573.715)	2.667(0.943)	114.333(12.037)	0.947(0.004)	1.000(0.000)	0.001(0.001)	0.053(0.004)	0.972(0.002)	0.970(0.002)
rmats	42822.000(414.155)	5155.333(141.714)	22517.000(532.117)	844.000(73.011)	15045.333(473.115)	211.000(16.083)	886.667(27.741)	0.487(0.017)	0.986(0.001)	0.200(0.003)	0.513(0.017)	0.605(0.014)	0.593(0.010)
leafcutter	18757.667(265.613)	2169.333(172.899)	9482.000(394.810)	1412.000(110.674)	6084.333(289.453)	10.000(1.633)	40.667(2.494)	0.972(0.003)	0.998(0.000)	0.007(0.001)	0.028(0.003)	0.982(0.002)	0.978(0.001)
whippet	80709.333(1618.273)	1192.333(100.054)	62432.667(3015.702)	227.000(6.377)	53990.667(2672.530)	45.333(5.249)	567.667(98.767)	0.290(0.031)	0.999(0.000)	0.166(0.019)	0.710(0.031)	0.429(0.034)	0.487(0.027)
whippet_complex	99210.000(2212.376)	2002.000(165.269)	76253.333(3652.235)	726.667(40.828)	64209.667(3180.741)	228.333(20.499)	640.333(107.723)	0.535(0.031)	0.996(0.001)	0.239(0.018)	0.465(0.031)	0.628(0.024)	0.631(0.024)
suppa	76414.333(912.874)	23543.667(719.529)	34115.333(285.808)	4846.667(457.180)	27418.667(156.515)	517.333(48.801)	8335.000(73.774)	0.367(0.019)	0.981(0.002)	0.096(0.001)	0.633(0.019)	0.522(0.019)	0.483(0.011)
#7_vs_7
Tools	NUM_EVENTS	TOTAL_CHG	TOTAL_NO_CHG	TP	TN	FP	FN	Sensitivity	Specificity	FDR	FNR	FSCORE	MCC
tnom	42696.667(412.829)	3910.333(557.273)	26590.000(351.196)	2517.000(314.760)	23684.333(341.765)	4.667(0.471)	82.333(21.669)	0.969(0.004)	1.000(0.000)	0.002(0.000)	0.031(0.004)	0.983(0.002)	0.982(0.003)
infoscore	42696.667(412.829)	3910.333(557.273)	26590.000(351.196)	2695.667(347.419)	23285.667(379.323)	5.333(0.943)	81.333(20.854)	0.971(0.004)	1.000(0.000)	0.002(0.000)	0.029(0.004)	0.984(0.002)	0.983(0.002)
wilcoxon	42696.667(412.829)	3910.333(557.273)	26590.000(351.196)	2801.667(368.259)	23007.333(391.158)	4.667(0.471)	78.667(21.700)	0.973(0.004)	1.000(0.000)	0.002(0.000)	0.027(0.004)	0.986(0.002)	0.984(0.003)
ttest	42696.667(412.829)	3910.333(557.273)	26590.000(351.196)	2822.000(368.264)	23484.000(356.711)	4.667(0.471)	80.667(21.250)	0.973(0.004)	1.000(0.000)	0.002(0.000)	0.027(0.004)	0.985(0.002)	0.984(0.002)
majiq	42696.667(412.829)	3910.333(557.273)	26590.000(351.196)	2019.333(298.753)	25521.333(353.974)	1.333(0.471)	95.333(20.822)	0.955(0.003)	1.000(0.000)	0.001(0.000)	0.045(0.003)	0.977(0.002)	0.975(0.002)
rmats	44811.333(121.404)	4992.000(222.757)	24273.333(576.283)	794.333(76.448)	16456.000(442.744)	199.333(7.760)	896.333(61.212)	0.469(0.012)	0.988(0.001)	0.202(0.014)	0.531(0.012)	0.591(0.012)	0.584(0.010)
leafcutter	20478.333(293.067)	2181.667(272.835)	10892.667(307.825)	1388.667(176.379)	6855.000(344.562)	10.000(2.828)	48.667(5.437)	0.966(0.004)	0.999(0.000)	0.007(0.002)	0.034(0.004)	0.979(0.003)	0.975(0.003)
whippet	79084.667(448.088)	1057.000(148.155)	62160.667(2013.179)	200.000(26.495)	53950.667(1728.540)	36.667(8.179)	476.667(92.781)	0.298(0.014)	0.999(0.000)	0.156(0.031)	0.702(0.014)	0.440(0.013)	0.498(0.007)
whippet_complex	97929.667(570.325)	1799.000(234.752)	76717.667(2172.913)	651.333(71.163)	65071.000(1964.342)	196.667(22.126)	551.667(113.341)	0.545(0.026)	0.997(0.000)	0.232(0.008)	0.455(0.026)	0.637(0.019)	0.642(0.018)
suppa	72953.667(1095.780)	21258.667(656.434)	33996.333(780.467)	4331.000(419.782)	27571.000(740.708)	424.333(36.917)	7957.667(189.871)	0.352(0.020)	0.985(0.001)	0.089(0.003)	0.648(0.020)	0.507(0.021)	0.481(0.013)
#10_vs_10
Tools	NUM_EVENTS	TOTAL_CHG	TOTAL_NO_CHG	TP	TN	FP	FN	Sensitivity	Specificity	FDR	FNR	FSCORE	MCC
tnom	42754.333(367.872)	4095.000(139.064)	26553.333(412.194)	2966.000(68.688)	23261.000(322.088)	5.000(1.633)	84.000(6.377)	0.972(0.002)	1.000(0.000)	0.002(0.001)	0.028(0.002)	0.985(0.001)	0.983(0.001)
infoscore	42754.333(367.872)	4095.000(139.064)	26553.333(412.194)	3062.667(80.168)	22694.667(318.078)	5.333(2.055)	80.000(9.201)	0.975(0.002)	1.000(0.000)	0.002(0.001)	0.025(0.002)	0.986(0.001)	0.985(0.001)
wilcoxon	42754.333(367.872)	4095.000(139.064)	26553.333(412.194)	3127.667(96.666)	22475.333(306.691)	5.667(1.700)	80.000(7.874)	0.975(0.002)	1.000(0.000)	0.002(0.001)	0.025(0.002)	0.987(0.001)	0.985(0.001)
ttest	42754.333(367.872)	4095.000(139.064)	26553.333(412.194)	3138.667(98.035)	23015.000(369.979)	6.333(1.247)	82.667(8.498)	0.974(0.002)	1.000(0.000)	0.002(0.000)	0.026(0.002)	0.986(0.001)	0.984(0.001)
majiq	42754.333(367.872)	4095.000(139.064)	26553.333(412.194)	2181.667(27.861)	25465.333(412.712)	3.333(0.471)	96.333(10.873)	0.958(0.004)	1.000(0.000)	0.002(0.000)	0.042(0.004)	0.978(0.002)	0.976(0.002)
rmats	45877.333(231.566)	4995.000(81.203)	24979.667(229.413)	769.333(26.196)	17035.333(196.934)	207.667(9.031)	929.333(41.708)	0.453(0.018)	0.988(0.001)	0.213(0.008)	0.547(0.018)	0.575(0.015)	0.570(0.012)
leafcutter	21597.000(274.576)	2313.333(65.321)	11541.333(271.841)	1468.333(24.998)	6958.000(241.822)	12.000(1.633)	43.333(1.247)	0.971(0.001)	0.998(0.000)	0.008(0.001)	0.029(0.001)	0.982(0.000)	0.978(0.000)
whippet	76175.000(1650.490)	1005.667(20.758)	59270.000(1945.397)	169.000(7.789)	51531.000(1401.230)	25.000(1.633)	466.000(15.578)	0.266(0.014)	1.000(0.000)	0.129(0.009)	0.734(0.014)	0.408(0.016)	0.479(0.013)
whippet_complex	94892.333(2055.034)	1710.333(13.912)	73784.000(2246.664)	582.667(13.275)	62775.667(1594.348)	160.000(9.416)	539.333(10.209)	0.519(0.010)	0.997(0.000)	0.215(0.007)	0.481(0.010)	0.625(0.006)	0.633(0.005)
suppa	65186.333(2269.701)	17911.000(966.865)	31522.000(723.061)	5530.000(424.171)	21140.333(547.180)	632.667(83.031)	5941.000(299.803)	0.482(0.011)	0.971(0.003)	0.102(0.006)	0.518(0.011)	0.627(0.009)	0.554(0.006)
#15_vs_15
Tools	NUM_EVENTS	TOTAL_CHG	TOTAL_NO_CHG	TP	TN	FP	FN	Sensitivity	Specificity	FDR	FNR	FSCORE	MCC
tnom	42925.333(328.820)	3791.333(94.820)	27273.667(243.853)	2974.000(92.955)	23047.333(300.728)	6.667(0.943)	69.667(7.930)	0.977(0.003)	1.000(0.000)	0.002(0.000)	0.023(0.003)	0.987(0.002)	0.986(0.002)
infoscore	42925.333(328.820)	3791.333(94.820)	27273.667(243.853)	2995.000(91.371)	22485.667(318.727)	7.000(1.414)	68.000(8.602)	0.978(0.003)	1.000(0.000)	0.002(0.000)	0.022(0.003)	0.988(0.002)	0.986(0.002)
wilcoxon	42925.333(328.820)	3791.333(94.820)	27273.667(243.853)	3020.000(87.285)	22056.667(277.104)	7.333(1.247)	64.333(6.549)	0.979(0.002)	1.000(0.000)	0.002(0.000)	0.021(0.002)	0.988(0.001)	0.987(0.001)
ttest	42925.333(328.820)	3791.333(94.820)	27273.667(243.853)	3024.000(89.603)	22470.667(214.528)	7.333(1.247)	67.000(7.257)	0.978(0.003)	1.000(0.000)	0.002(0.000)	0.022(0.003)	0.988(0.001)	0.986(0.001)
majiq	42925.333(328.820)	3791.333(94.820)	27273.667(243.853)	2160.000(88.904)	26033.667(259.132)	2.667(1.247)	84.333(2.494)	0.962(0.002)	1.000(0.000)	0.001(0.001)	0.038(0.002)	0.980(0.001)	0.979(0.001)
rmats	47977.000(58.447)	4809.000(157.880)	26937.333(295.429)	755.333(19.602)	18809.000(259.882)	207.333(12.120)	893.667(19.189)	0.458(0.003)	0.989(0.001)	0.215(0.007)	0.542(0.003)	0.578(0.004)	0.575(0.005)
leafcutter	23806.667(168.867)	2349.333(80.151)	13260.333(180.823)	1505.000(30.243)	7371.000(130.033)	11.333(2.625)	38.333(2.055)	0.975(0.001)	0.998(0.000)	0.007(0.002)	0.025(0.001)	0.984(0.000)	0.980(0.000)
whippet	76707.667(483.289)	900.333(62.195)	60925.333(836.185)	163.333(8.994)	53162.333(520.552)	25.333(2.625)	393.333(28.686)	0.294(0.009)	1.000(0.000)	0.134(0.006)	0.706(0.009)	0.439(0.010)	0.502(0.008)
whippet_complex	96734.000(785.864)	1594.333(96.769)	76840.000(980.256)	562.000(51.872)	65820.333(427.118)	151.333(16.680)	457.333(28.170)	0.551(0.008)	0.998(0.000)	0.212(0.015)	0.449(0.008)	0.648(0.009)	0.654(0.010)
suppa	65285.333(751.144)	17472.333(200.756)	32227.000(470.944)	5499.000(64.890)	20130.333(455.471)	641.667(6.128)	5610.333(199.804)	0.495(0.009)	0.969(0.001)	0.105(0.001)	0.505(0.009)	0.638(0.007)	0.561(0.006)
#30_vs_30
Tools	NUM_EVENTS	TOTAL_CHG	TOTAL_NO_CHG	TP	TN	FP	FN	Sensitivity	Specificity	FDR	FNR	FSCORE	MCC
tnom	42483.667(291.411)	3491.333(224.164)	27427.333(413.699)	2852.000(170.025)	20419.667(554.214)	5.667(0.943)	50.667(2.625)	0.982(0.002)	1.000(0.000)	0.002(0.000)	0.018(0.002)	0.990(0.001)	0.989(0.001)
infoscore	42483.667(291.411)	3491.333(224.164)	27427.333(413.699)	2855.333(169.590)	19523.667(514.182)	5.333(0.471)	48.667(3.859)	0.983(0.002)	1.000(0.000)	0.002(0.000)	0.017(0.002)	0.991(0.001)	0.989(0.001)
wilcoxon	42483.667(291.411)	3491.333(224.164)	27427.333(413.699)	2856.667(170.928)	19677.333(534.106)	5.667(0.943)	47.667(1.886)	0.984(0.001)	1.000(0.000)	0.002(0.000)	0.016(0.001)	0.991(0.001)	0.989(0.001)
ttest	42483.667(291.411)	3491.333(224.164)	27427.333(413.699)	2859.000(171.470)	19581.333(540.226)	5.667(0.943)	47.333(2.055)	0.984(0.001)	1.000(0.000)	0.002(0.000)	0.016(0.001)	0.991(0.001)	0.989(0.001)
majiq	42483.667(291.411)	3491.333(224.164)	27427.333(413.699)	2165.667(136.172)	25825.000(455.197)	4.000(0.000)	80.667(4.028)	0.964(0.003)	1.000(0.000)	0.002(0.000)	0.036(0.003)	0.981(0.002)	0.979(0.002)
rmats	50092.000(111.131)	4566.333(160.159)	29051.333(488.217)	739.333(47.148)	20633.333(401.182)	233.333(7.717)	853.333(26.637)	0.464(0.016)	0.989(0.001)	0.240(0.007)	0.536(0.016)	0.576(0.014)	0.571(0.012)
leafcutter	25807.333(230.840)	2320.333(117.871)	15000.333(292.247)	1507.667(83.651)	6951.333(296.936)	12.667(2.625)	37.667(3.859)	0.976(0.003)	0.998(0.000)	0.008(0.001)	0.024(0.003)	0.984(0.001)	0.980(0.002)
whippet	74530.333(408.121)	846.333(87.244)	59523.667(1147.179)	140.333(8.014)	51833.333(967.598)	15.667(3.091)	357.333(38.309)	0.283(0.012)	1.000(0.000)	0.100(0.015)	0.717(0.012)	0.430(0.013)	0.502(0.011)
whippet_complex	95228.333(663.802)	1460.000(122.630)	76378.667(1230.263)	495.667(30.302)	65404.000(1080.645)	129.333(8.179)	422.333(44.192)	0.541(0.018)	0.998(0.000)	0.207(0.000)	0.459(0.018)	0.643(0.013)	0.651(0.011)
suppa	59114.333(1977.966)	14707.333(759.746)	30720.333(913.359)	4624.333(344.900)	16692.000(646.069)	505.333(58.659)	4286.667(218.547)	0.519(0.015)	0.971(0.003)	0.098(0.006)	0.481(0.015)	0.658(0.012)	0.584(0.009)
#50_vs_50
Tools	NUM_EVENTS	TOTAL_CHG	TOTAL_NO_CHG	TP	TN	FP	FN	Sensitivity	Specificity	FDR	FNR	FSCORE	MCC
tnom	42715.333(423.355)	3612.000(202.150)	27492.000(172.725)	2992.667(142.296)	17573.667(153.176)	4.667(0.471)	35.333(3.859)	0.988(0.001)	1.000(0.000)	0.002(0.000)	0.012(0.001)	0.993(0.000)	0.992(0.001)
infoscore	42715.333(423.355)	3612.000(202.150)	27492.000(172.725)	2993.667(143.111)	16582.000(129.432)	4.667(0.471)	32.667(5.793)	0.989(0.002)	1.000(0.000)	0.002(0.000)	0.011(0.002)	0.994(0.001)	0.993(0.001)
wilcoxon	42715.333(423.355)	3612.000(202.150)	27492.000(172.725)	2993.333(142.717)	17231.000(194.681)	4.667(0.471)	31.333(2.357)	0.990(0.000)	1.000(0.000)	0.002(0.000)	0.010(0.000)	0.994(0.000)	0.993(0.000)
ttest	42715.333(423.355)	3612.000(202.150)	27492.000(172.725)	2993.667(143.111)	16650.667(239.383)	4.667(0.471)	30.333(1.700)	0.990(0.000)	1.000(0.000)	0.002(0.000)	0.010(0.000)	0.994(0.000)	0.993(0.000)
majiq	42715.333(423.355)	3612.000(202.150)	27492.000(172.725)	2328.000(129.972)	25497.333(168.359)	3.667(0.943)	66.667(5.185)	0.972(0.001)	1.000(0.000)	0.002(0.000)	0.028(0.001)	0.985(0.000)	0.984(0.000)
rmats	51330.333(101.723)	4487.000(87.189)	30083.333(250.469)	754.667(28.335)	21563.667(196.864)	251.667(13.199)	850.667(31.202)	0.470(0.002)	0.988(0.001)	0.250(0.009)	0.530(0.002)	0.578(0.001)	0.571(0.002)
leafcutter	27195.000(287.431)	2504.667(102.516)	15848.667(179.956)	1618.667(49.915)	6187.667(138.363)	12.333(0.943)	28.333(5.312)	0.983(0.003)	0.998(0.000)	0.008(0.001)	0.017(0.003)	0.988(0.002)	0.984(0.002)
whippet	74110.000(556.148)	843.000(44.594)	59003.667(640.208)	142.667(8.219)	51566.667(328.829)	19.333(2.867)	364.000(28.577)	0.282(0.012)	1.000(0.000)	0.119(0.010)	0.718(0.012)	0.427(0.014)	0.496(0.010)
whippet_complex	95629.667(921.614)	1473.667(66.944)	76607.000(833.321)	502.333(23.012)	65846.667(490.623)	132.000(4.546)	430.333(31.255)	0.539(0.021)	0.998(0.000)	0.208(0.003)	0.461(0.021)	0.641(0.016)	0.649(0.014)
suppa	56592.333(1752.545)	13801.333(705.344)	29813.000(702.425)	4433.000(322.593)	14207.667(364.092)	423.667(56.576)	3544.000(151.058)	0.555(0.009)	0.971(0.003)	0.087(0.006)	0.445(0.009)	0.691(0.006)	0.613(0.004)

## Sheet: README
Supplementary Data 7: Performance evaluation on synthetic data for dPSI 20% at the event level
Performance evaluation on synthetic data for dPSI 20% at the event level. All tools evaluated using the simulated GTEx data on reporting events with dPSI of at least 20%, using sample group sizes between 3 and 50.
"Events" refer to each specific method's definition of a splicing event (e.g. LeaftCutter's introns cluster, MAJIQ's LSV) while "Genes" agglomerate results at the gene level (see Supp Methods for details)
NOTE:
1. Event types which are unique to a specific method (TS, TE, BS, IR) were not included to allow a direct comparison of the stats listed below.
2. HET rank scores (info, tnom, Mann-Whitney) are missing in 3vs3 evaluations as the best possible p-value for such small groups is > 0.05. Instead, tnom score = 0 (perfect separation of the groups by order) is used.
3. Numbers in parenthesis represent std over 3 repetitions of 3 random samples of groups in the specified size
TOTAL_CHG: Total number of changing events reported by the method
TOTAL_NO_CHG: Total number of changing events reorted by the method
TP: True Positives
TN: True Negatives
FP: False Positives
FN: False Negatives
Sensitivity: TP/Positives
Specificity: TN/(TN+FP)
FDR: False Discovery Rate, FP/(FP+TP)
FNR: False Negative Rate, FN/(FN+TP)
FSCORE: 2TP/(2TP+FP+FN)
MCC: Matthewes correlation coefficient [(TP*TN)-(FP*FN)]/SQRT[(TP+FP)* (TP+FN)*(TN+FP)*(TN+FN)]
